# Supplementary material for: Neuro-immune interactions underlying autoimmune diseases: insights from brain imaging data
Source: Mol Brain. 2026 Mar 19;19:30. doi: 10.1186/s13041-026-01292-4 (PMC13123146; doi:10.1186/s13041-026-01292-4)
Supplement: Supplementary file 1 — Supplementary Material 1 [file 13041_2026_1292_MOESM1_ESM.xlsx]

## Sheet: Table S1
Table S1. The description of rfMRI connectivity
id	Location	Network
rfMRI connectivity (ICA25 edge 1)	(Cerebellum|Precuneus)&(Occipital)	(Default_mode)&(Visual|Attention)
rfMRI connectivity (ICA25 edge 2)	(Cerebellum|Precuneus)&(Pariental)	(Default_mode)&(Attention|Salience|Central_executive)
rfMRI connectivity (ICA25 edge 3)	(Occipital)&(Pariental)	(Visual|Attention)&(Attention|Salience|Central_executive)
rfMRI connectivity (ICA25 edge 4)	(Cerebellum|Precuneus)&(Calcarine|Lingual|Cuneus)	(Default_mode)&(Visual)
rfMRI connectivity (ICA25 edge 5)	(Occipital)&(Calcarine|Lingual|Cuneus)	(Visual|Attention)&(Visual)
rfMRI connectivity (ICA25 edge 6)	(Pariental)&(Calcarine|Lingual|Cuneus)	(Attention|Salience|Central_executive)&(Visual)
rfMRI connectivity (ICA25 edge 7)	(Cerebellum|Precuneus)&(Parietal|Cerebellum)	(Default_mode)&(Central_executive|Attention|Default_mode)
rfMRI connectivity (ICA25 edge 8)	(Occipital)&(Parietal|Cerebellum)	(Visual|Attention)&(Central_executive|Attention|Default_mode)
rfMRI connectivity (ICA25 edge 9)	(Pariental)&(Parietal|Cerebellum)	(Attention|Salience|Central_executive)&(Central_executive|Attention|Default_mode)
rfMRI connectivity (ICA25 edge 10)	(Calcarine|Lingual|Cuneus)&(Parietal|Cerebellum)	(Visual)&(Central_executive|Attention|Default_mode)
rfMRI connectivity (ICA25 edge 11)	(Cerebellum|Precuneus)&(Frontal)	(Default_mode)&(Default_mode|Central_executive)
rfMRI connectivity (ICA25 edge 12)	(Occipital)&(Frontal)	(Visual|Attention)&(Default_mode|Central_executive)
rfMRI connectivity (ICA25 edge 13)	(Pariental)&(Frontal)	(Attention|Salience|Central_executive)&(Default_mode|Central_executive)
rfMRI connectivity (ICA25 edge 14)	(Calcarine|Lingual|Cuneus)&(Frontal)	(Visual)&(Default_mode|Central_executive)
rfMRI connectivity (ICA25 edge 15)	(Parietal|Cerebellum)&(Frontal)	(Central_executive|Attention|Default_mode)&(Default_mode|Central_executive)
rfMRI connectivity (ICA25 edge 16)	(Cerebellum|Precuneus)&(Precuneus|Occipital)	(Default_mode)&(Default_mode|Central_executive)
rfMRI connectivity (ICA25 edge 17)	(Occipital)&(Precuneus|Occipital)	(Visual|Attention)&(Default_mode|Central_executive)
rfMRI connectivity (ICA25 edge 18)	(Pariental)&(Precuneus|Occipital)	(Attention|Salience|Central_executive)&(Default_mode|Central_executive)
rfMRI connectivity (ICA25 edge 19)	(Calcarine|Lingual|Cuneus)&(Precuneus|Occipital)	(Visual)&(Default_mode|Central_executive)
rfMRI connectivity (ICA25 edge 20)	(Parietal|Cerebellum)&(Precuneus|Occipital)	(Central_executive|Attention|Default_mode)&(Default_mode|Central_executive)
rfMRI connectivity (ICA25 edge 21)	(Frontal)&(Precuneus|Occipital)	(Default_mode|Central_executive)&(Default_mode|Central_executive)
rfMRI connectivity (ICA25 edge 22)	(Cerebellum|Precuneus)&(Occipital)	(Default_mode)&(Visual)
rfMRI connectivity (ICA25 edge 23)	(Occipital)&(Occipital)	(Visual|Attention)&(Visual)
rfMRI connectivity (ICA25 edge 24)	(Pariental)&(Occipital)	(Attention|Salience|Central_executive)&(Visual)
rfMRI connectivity (ICA25 edge 25)	(Calcarine|Lingual|Cuneus)&(Occipital)	(Visual)&(Visual)
rfMRI connectivity (ICA25 edge 26)	(Parietal|Cerebellum)&(Occipital)	(Central_executive|Attention|Default_mode)&(Visual)
rfMRI connectivity (ICA25 edge 27)	(Frontal)&(Occipital)	(Default_mode|Central_executive)&(Visual)
rfMRI connectivity (ICA25 edge 28)	(Precuneus|Occipital)&(Occipital)	(Default_mode|Central_executive)&(Visual)
rfMRI connectivity (ICA25 edge 29)	(Cerebellum|Precuneus)&(Parietal|Temporal)	(Default_mode)&(Default_mode|Central_executive)
rfMRI connectivity (ICA25 edge 30)	(Occipital)&(Parietal|Temporal)	(Visual|Attention)&(Default_mode|Central_executive)
rfMRI connectivity (ICA25 edge 31)	(Pariental)&(Parietal|Temporal)	(Attention|Salience|Central_executive)&(Default_mode|Central_executive)
rfMRI connectivity (ICA25 edge 32)	(Calcarine|Lingual|Cuneus)&(Parietal|Temporal)	(Visual)&(Default_mode|Central_executive)
rfMRI connectivity (ICA25 edge 33)	(Parietal|Cerebellum)&(Parietal|Temporal)	(Central_executive|Attention|Default_mode)&(Default_mode|Central_executive)
rfMRI connectivity (ICA25 edge 34)	(Frontal)&(Parietal|Temporal)	(Default_mode|Central_executive)&(Default_mode|Central_executive)
rfMRI connectivity (ICA25 edge 35)	(Precuneus|Occipital)&(Parietal|Temporal)	(Default_mode|Central_executive)&(Default_mode|Central_executive)
rfMRI connectivity (ICA25 edge 36)	(Occipital)&(Parietal|Temporal)	(Visual)&(Default_mode|Central_executive)
rfMRI connectivity (ICA25 edge 37)	(Cerebellum|Precuneus)&(Postcentral|Precentral)	(Default_mode)&(Motor)
rfMRI connectivity (ICA25 edge 38)	(Occipital)&(Postcentral|Precentral)	(Visual|Attention)&(Motor)
rfMRI connectivity (ICA25 edge 39)	(Pariental)&(Postcentral|Precentral)	(Attention|Salience|Central_executive)&(Motor)
rfMRI connectivity (ICA25 edge 40)	(Calcarine|Lingual|Cuneus)&(Postcentral|Precentral)	(Visual)&(Motor)
rfMRI connectivity (ICA25 edge 41)	(Parietal|Cerebellum)&(Postcentral|Precentral)	(Central_executive|Attention|Default_mode)&(Motor)
rfMRI connectivity (ICA25 edge 42)	(Frontal)&(Postcentral|Precentral)	(Default_mode|Central_executive)&(Motor)
rfMRI connectivity (ICA25 edge 43)	(Precuneus|Occipital)&(Postcentral|Precentral)	(Default_mode|Central_executive)&(Motor)
rfMRI connectivity (ICA25 edge 44)	(Occipital)&(Postcentral|Precentral)	(Visual)&(Motor)
rfMRI connectivity (ICA25 edge 45)	(Parietal|Temporal)&(Postcentral|Precentral)	(Default_mode|Central_executive)&(Motor)
rfMRI connectivity (ICA25 edge 46)	(Cerebellum|Precuneus)&(Postcentral|Precentral)	(Default_mode)&(Motor)
rfMRI connectivity (ICA25 edge 47)	(Occipital)&(Postcentral|Precentral)	(Visual|Attention)&(Motor)
rfMRI connectivity (ICA25 edge 48)	(Pariental)&(Postcentral|Precentral)	(Attention|Salience|Central_executive)&(Motor)
rfMRI connectivity (ICA25 edge 49)	(Calcarine|Lingual|Cuneus)&(Postcentral|Precentral)	(Visual)&(Motor)
rfMRI connectivity (ICA25 edge 50)	(Parietal|Cerebellum)&(Postcentral|Precentral)	(Central_executive|Attention|Default_mode)&(Motor)
rfMRI connectivity (ICA25 edge 51)	(Frontal)&(Postcentral|Precentral)	(Default_mode|Central_executive)&(Motor)
rfMRI connectivity (ICA25 edge 52)	(Precuneus|Occipital)&(Postcentral|Precentral)	(Default_mode|Central_executive)&(Motor)
rfMRI connectivity (ICA25 edge 53)	(Occipital)&(Postcentral|Precentral)	(Visual)&(Motor)
rfMRI connectivity (ICA25 edge 54)	(Parietal|Temporal)&(Postcentral|Precentral)	(Default_mode|Central_executive)&(Motor)
rfMRI connectivity (ICA25 edge 55)	(Postcentral|Precentral)&(Postcentral|Precentral)	(Motor)&(Motor)
rfMRI connectivity (ICA25 edge 56)	(Cerebellum|Precuneus)&(Paracentral|Postcentral)	(Default_mode)&(Motor)
rfMRI connectivity (ICA25 edge 57)	(Occipital)&(Paracentral|Postcentral)	(Visual|Attention)&(Motor)
rfMRI connectivity (ICA25 edge 58)	(Pariental)&(Paracentral|Postcentral)	(Attention|Salience|Central_executive)&(Motor)
rfMRI connectivity (ICA25 edge 59)	(Calcarine|Lingual|Cuneus)&(Paracentral|Postcentral)	(Visual)&(Motor)
rfMRI connectivity (ICA25 edge 60)	(Parietal|Cerebellum)&(Paracentral|Postcentral)	(Central_executive|Attention|Default_mode)&(Motor)
rfMRI connectivity (ICA25 edge 61)	(Frontal)&(Paracentral|Postcentral)	(Default_mode|Central_executive)&(Motor)
rfMRI connectivity (ICA25 edge 62)	(Precuneus|Occipital)&(Paracentral|Postcentral)	(Default_mode|Central_executive)&(Motor)
rfMRI connectivity (ICA25 edge 63)	(Occipital)&(Paracentral|Postcentral)	(Visual)&(Motor)
rfMRI connectivity (ICA25 edge 64)	(Parietal|Temporal)&(Paracentral|Postcentral)	(Default_mode|Central_executive)&(Motor)
rfMRI connectivity (ICA25 edge 65)	(Postcentral|Precentral)&(Paracentral|Postcentral)	(Motor)&(Motor)
rfMRI connectivity (ICA25 edge 66)	(Postcentral|Precentral)&(Paracentral|Postcentral)	(Motor)&(Motor)
rfMRI connectivity (ICA25 edge 67)	(Cerebellum|Precuneus)&(Frontal|Supp_Motor_Area|Temporal)	(Default_mode)&(Default_mode|Salience)
rfMRI connectivity (ICA25 edge 68)	(Occipital)&(Frontal|Supp_Motor_Area|Temporal)	(Visual|Attention)&(Default_mode|Salience)
rfMRI connectivity (ICA25 edge 69)	(Pariental)&(Frontal|Supp_Motor_Area|Temporal)	(Attention|Salience|Central_executive)&(Default_mode|Salience)
rfMRI connectivity (ICA25 edge 70)	(Calcarine|Lingual|Cuneus)&(Frontal|Supp_Motor_Area|Temporal)	(Visual)&(Default_mode|Salience)
rfMRI connectivity (ICA25 edge 71)	(Parietal|Cerebellum)&(Frontal|Supp_Motor_Area|Temporal)	(Central_executive|Attention|Default_mode)&(Default_mode|Salience)
rfMRI connectivity (ICA25 edge 72)	(Frontal)&(Frontal|Supp_Motor_Area|Temporal)	(Default_mode|Central_executive)&(Default_mode|Salience)
rfMRI connectivity (ICA25 edge 73)	(Precuneus|Occipital)&(Frontal|Supp_Motor_Area|Temporal)	(Default_mode|Central_executive)&(Default_mode|Salience)
rfMRI connectivity (ICA25 edge 74)	(Occipital)&(Frontal|Supp_Motor_Area|Temporal)	(Visual)&(Default_mode|Salience)
rfMRI connectivity (ICA25 edge 75)	(Parietal|Temporal)&(Frontal|Supp_Motor_Area|Temporal)	(Default_mode|Central_executive)&(Default_mode|Salience)
rfMRI connectivity (ICA25 edge 76)	(Postcentral|Precentral)&(Frontal|Supp_Motor_Area|Temporal)	(Motor)&(Default_mode|Salience)
rfMRI connectivity (ICA25 edge 77)	(Postcentral|Precentral)&(Frontal|Supp_Motor_Area|Temporal)	(Motor)&(Default_mode|Salience)
rfMRI connectivity (ICA25 edge 78)	(Paracentral|Postcentral)&(Frontal|Supp_Motor_Area|Temporal)	(Motor)&(Default_mode|Salience)
rfMRI connectivity (ICA25 edge 79)	(Cerebellum|Precuneus)&(Cingulate|Frontal)	(Default_mode)&(Default_mode|Central_executive|Salience)
rfMRI connectivity (ICA25 edge 80)	(Occipital)&(Cingulate|Frontal)	(Visual|Attention)&(Default_mode|Central_executive|Salience)
rfMRI connectivity (ICA25 edge 81)	(Pariental)&(Cingulate|Frontal)	(Attention|Salience|Central_executive)&(Default_mode|Central_executive|Salience)
rfMRI connectivity (ICA25 edge 82)	(Calcarine|Lingual|Cuneus)&(Cingulate|Frontal)	(Visual)&(Default_mode|Central_executive|Salience)
rfMRI connectivity (ICA25 edge 83)	(Parietal|Cerebellum)&(Cingulate|Frontal)	(Central_executive|Attention|Default_mode)&(Default_mode|Central_executive|Salience)
rfMRI connectivity (ICA25 edge 84)	(Frontal)&(Cingulate|Frontal)	(Default_mode|Central_executive)&(Default_mode|Central_executive|Salience)
rfMRI connectivity (ICA25 edge 85)	(Precuneus|Occipital)&(Cingulate|Frontal)	(Default_mode|Central_executive)&(Default_mode|Central_executive|Salience)
rfMRI connectivity (ICA25 edge 86)	(Occipital)&(Cingulate|Frontal)	(Visual)&(Default_mode|Central_executive|Salience)
rfMRI connectivity (ICA25 edge 87)	(Parietal|Temporal)&(Cingulate|Frontal)	(Default_mode|Central_executive)&(Default_mode|Central_executive|Salience)
rfMRI connectivity (ICA25 edge 88)	(Postcentral|Precentral)&(Cingulate|Frontal)	(Motor)&(Default_mode|Central_executive|Salience)
rfMRI connectivity (ICA25 edge 89)	(Postcentral|Precentral)&(Cingulate|Frontal)	(Motor)&(Default_mode|Central_executive|Salience)
rfMRI connectivity (ICA25 edge 90)	(Paracentral|Postcentral)&(Cingulate|Frontal)	(Motor)&(Default_mode|Central_executive|Salience)
rfMRI connectivity (ICA25 edge 91)	(Frontal|Supp_Motor_Area|Temporal)&(Cingulate|Frontal)	(Default_mode|Salience)&(Default_mode|Central_executive|Salience)
rfMRI connectivity (ICA25 edge 92)	(Cerebellum|Precuneus)&(Cerebellum)	(Default_mode)&(Subcortical-cerebellum)
rfMRI connectivity (ICA25 edge 93)	(Occipital)&(Cerebellum)	(Visual|Attention)&(Subcortical-cerebellum)
rfMRI connectivity (ICA25 edge 94)	(Pariental)&(Cerebellum)	(Attention|Salience|Central_executive)&(Subcortical-cerebellum)
rfMRI connectivity (ICA25 edge 95)	(Calcarine|Lingual|Cuneus)&(Cerebellum)	(Visual)&(Subcortical-cerebellum)
rfMRI connectivity (ICA25 edge 96)	(Parietal|Cerebellum)&(Cerebellum)	(Central_executive|Attention|Default_mode)&(Subcortical-cerebellum)
rfMRI connectivity (ICA25 edge 97)	(Frontal)&(Cerebellum)	(Default_mode|Central_executive)&(Subcortical-cerebellum)
rfMRI connectivity (ICA25 edge 98)	(Precuneus|Occipital)&(Cerebellum)	(Default_mode|Central_executive)&(Subcortical-cerebellum)
rfMRI connectivity (ICA25 edge 99)	(Occipital)&(Cerebellum)	(Visual)&(Subcortical-cerebellum)
rfMRI connectivity (ICA25 edge 100)	(Parietal|Temporal)&(Cerebellum)	(Default_mode|Central_executive)&(Subcortical-cerebellum)
rfMRI connectivity (ICA25 edge 101)	(Postcentral|Precentral)&(Cerebellum)	(Motor)&(Subcortical-cerebellum)
rfMRI connectivity (ICA25 edge 102)	(Postcentral|Precentral)&(Cerebellum)	(Motor)&(Subcortical-cerebellum)
rfMRI connectivity (ICA25 edge 103)	(Paracentral|Postcentral)&(Cerebellum)	(Motor)&(Subcortical-cerebellum)
rfMRI connectivity (ICA25 edge 104)	(Frontal|Supp_Motor_Area|Temporal)&(Cerebellum)	(Default_mode|Salience)&(Subcortical-cerebellum)
rfMRI connectivity (ICA25 edge 105)	(Cingulate|Frontal)&(Cerebellum)	(Default_mode|Central_executive|Salience)&(Subcortical-cerebellum)
rfMRI connectivity (ICA25 edge 106)	(Cerebellum|Precuneus)&(Frontal)	(Default_mode)&(Salience|Central_executive)
rfMRI connectivity (ICA25 edge 107)	(Occipital)&(Frontal)	(Visual|Attention)&(Salience|Central_executive)
rfMRI connectivity (ICA25 edge 108)	(Pariental)&(Frontal)	(Attention|Salience|Central_executive)&(Salience|Central_executive)
rfMRI connectivity (ICA25 edge 109)	(Calcarine|Lingual|Cuneus)&(Frontal)	(Visual)&(Salience|Central_executive)
rfMRI connectivity (ICA25 edge 110)	(Parietal|Cerebellum)&(Frontal)	(Central_executive|Attention|Default_mode)&(Salience|Central_executive)
rfMRI connectivity (ICA25 edge 111)	(Frontal)&(Frontal)	(Default_mode|Central_executive)&(Salience|Central_executive)
rfMRI connectivity (ICA25 edge 112)	(Precuneus|Occipital)&(Frontal)	(Default_mode|Central_executive)&(Salience|Central_executive)
rfMRI connectivity (ICA25 edge 113)	(Occipital)&(Frontal)	(Visual)&(Salience|Central_executive)
rfMRI connectivity (ICA25 edge 114)	(Parietal|Temporal)&(Frontal)	(Default_mode|Central_executive)&(Salience|Central_executive)
rfMRI connectivity (ICA25 edge 115)	(Postcentral|Precentral)&(Frontal)	(Motor)&(Salience|Central_executive)
rfMRI connectivity (ICA25 edge 116)	(Postcentral|Precentral)&(Frontal)	(Motor)&(Salience|Central_executive)
rfMRI connectivity (ICA25 edge 117)	(Paracentral|Postcentral)&(Frontal)	(Motor)&(Salience|Central_executive)
rfMRI connectivity (ICA25 edge 118)	(Frontal|Supp_Motor_Area|Temporal)&(Frontal)	(Default_mode|Salience)&(Salience|Central_executive)
rfMRI connectivity (ICA25 edge 119)	(Cingulate|Frontal)&(Frontal)	(Default_mode|Central_executive|Salience)&(Salience|Central_executive)
rfMRI connectivity (ICA25 edge 120)	(Cerebellum)&(Frontal)	(Subcortical-cerebellum)&(Salience|Central_executive)
rfMRI connectivity (ICA25 edge 121)	(Cerebellum|Precuneus)&(Temporal)	(Default_mode)&(Default_mode|Motor)
rfMRI connectivity (ICA25 edge 122)	(Occipital)&(Temporal)	(Visual|Attention)&(Default_mode|Motor)
rfMRI connectivity (ICA25 edge 123)	(Pariental)&(Temporal)	(Attention|Salience|Central_executive)&(Default_mode|Motor)
rfMRI connectivity (ICA25 edge 124)	(Calcarine|Lingual|Cuneus)&(Temporal)	(Visual)&(Default_mode|Motor)
rfMRI connectivity (ICA25 edge 125)	(Parietal|Cerebellum)&(Temporal)	(Central_executive|Attention|Default_mode)&(Default_mode|Motor)
rfMRI connectivity (ICA25 edge 126)	(Frontal)&(Temporal)	(Default_mode|Central_executive)&(Default_mode|Motor)
rfMRI connectivity (ICA25 edge 127)	(Precuneus|Occipital)&(Temporal)	(Default_mode|Central_executive)&(Default_mode|Motor)
rfMRI connectivity (ICA25 edge 128)	(Occipital)&(Temporal)	(Visual)&(Default_mode|Motor)
rfMRI connectivity (ICA25 edge 129)	(Parietal|Temporal)&(Temporal)	(Default_mode|Central_executive)&(Default_mode|Motor)
rfMRI connectivity (ICA25 edge 130)	(Postcentral|Precentral)&(Temporal)	(Motor)&(Default_mode|Motor)
rfMRI connectivity (ICA25 edge 131)	(Postcentral|Precentral)&(Temporal)	(Motor)&(Default_mode|Motor)
rfMRI connectivity (ICA25 edge 132)	(Paracentral|Postcentral)&(Temporal)	(Motor)&(Default_mode|Motor)
rfMRI connectivity (ICA25 edge 133)	(Frontal|Supp_Motor_Area|Temporal)&(Temporal)	(Default_mode|Salience)&(Default_mode|Motor)
rfMRI connectivity (ICA25 edge 134)	(Cingulate|Frontal)&(Temporal)	(Default_mode|Central_executive|Salience)&(Default_mode|Motor)
rfMRI connectivity (ICA25 edge 135)	(Cerebellum)&(Temporal)	(Subcortical-cerebellum)&(Default_mode|Motor)
rfMRI connectivity (ICA25 edge 136)	(Frontal)&(Temporal)	(Salience|Central_executive)&(Default_mode|Motor)
rfMRI connectivity (ICA25 edge 137)	(Cerebellum|Precuneus)&(Subcortical)	(Default_mode)&(Subcortical-cerebellum)
rfMRI connectivity (ICA25 edge 138)	(Occipital)&(Subcortical)	(Visual|Attention)&(Subcortical-cerebellum)
rfMRI connectivity (ICA25 edge 139)	(Pariental)&(Subcortical)	(Attention|Salience|Central_executive)&(Subcortical-cerebellum)
rfMRI connectivity (ICA25 edge 140)	(Calcarine|Lingual|Cuneus)&(Subcortical)	(Visual)&(Subcortical-cerebellum)
rfMRI connectivity (ICA25 edge 141)	(Parietal|Cerebellum)&(Subcortical)	(Central_executive|Attention|Default_mode)&(Subcortical-cerebellum)
rfMRI connectivity (ICA25 edge 142)	(Frontal)&(Subcortical)	(Default_mode|Central_executive)&(Subcortical-cerebellum)
rfMRI connectivity (ICA25 edge 143)	(Precuneus|Occipital)&(Subcortical)	(Default_mode|Central_executive)&(Subcortical-cerebellum)
rfMRI connectivity (ICA25 edge 144)	(Occipital)&(Subcortical)	(Visual)&(Subcortical-cerebellum)
rfMRI connectivity (ICA25 edge 145)	(Parietal|Temporal)&(Subcortical)	(Default_mode|Central_executive)&(Subcortical-cerebellum)
rfMRI connectivity (ICA25 edge 146)	(Postcentral|Precentral)&(Subcortical)	(Motor)&(Subcortical-cerebellum)
rfMRI connectivity (ICA25 edge 147)	(Postcentral|Precentral)&(Subcortical)	(Motor)&(Subcortical-cerebellum)
rfMRI connectivity (ICA25 edge 148)	(Paracentral|Postcentral)&(Subcortical)	(Motor)&(Subcortical-cerebellum)
rfMRI connectivity (ICA25 edge 149)	(Frontal|Supp_Motor_Area|Temporal)&(Subcortical)	(Default_mode|Salience)&(Subcortical-cerebellum)
rfMRI connectivity (ICA25 edge 150)	(Cingulate|Frontal)&(Subcortical)	(Default_mode|Central_executive|Salience)&(Subcortical-cerebellum)
rfMRI connectivity (ICA25 edge 151)	(Cerebellum)&(Subcortical)	(Subcortical-cerebellum)&(Subcortical-cerebellum)
rfMRI connectivity (ICA25 edge 152)	(Frontal)&(Subcortical)	(Salience|Central_executive)&(Subcortical-cerebellum)
rfMRI connectivity (ICA25 edge 153)	(Temporal)&(Subcortical)	(Default_mode|Motor)&(Subcortical-cerebellum)
rfMRI connectivity (ICA25 edge 154)	(Cerebellum|Precuneus)&(Occipital)	(Default_mode)&(Visual)
rfMRI connectivity (ICA25 edge 155)	(Occipital)&(Occipital)	(Visual|Attention)&(Visual)
rfMRI connectivity (ICA25 edge 156)	(Pariental)&(Occipital)	(Attention|Salience|Central_executive)&(Visual)
rfMRI connectivity (ICA25 edge 157)	(Calcarine|Lingual|Cuneus)&(Occipital)	(Visual)&(Visual)
rfMRI connectivity (ICA25 edge 158)	(Parietal|Cerebellum)&(Occipital)	(Central_executive|Attention|Default_mode)&(Visual)
rfMRI connectivity (ICA25 edge 159)	(Frontal)&(Occipital)	(Default_mode|Central_executive)&(Visual)
rfMRI connectivity (ICA25 edge 160)	(Precuneus|Occipital)&(Occipital)	(Default_mode|Central_executive)&(Visual)
rfMRI connectivity (ICA25 edge 161)	(Occipital)&(Occipital)	(Visual)&(Visual)
rfMRI connectivity (ICA25 edge 162)	(Parietal|Temporal)&(Occipital)	(Default_mode|Central_executive)&(Visual)
rfMRI connectivity (ICA25 edge 163)	(Postcentral|Precentral)&(Occipital)	(Motor)&(Visual)
rfMRI connectivity (ICA25 edge 164)	(Postcentral|Precentral)&(Occipital)	(Motor)&(Visual)
rfMRI connectivity (ICA25 edge 165)	(Paracentral|Postcentral)&(Occipital)	(Motor)&(Visual)
rfMRI connectivity (ICA25 edge 166)	(Frontal|Supp_Motor_Area|Temporal)&(Occipital)	(Default_mode|Salience)&(Visual)
rfMRI connectivity (ICA25 edge 167)	(Cingulate|Frontal)&(Occipital)	(Default_mode|Central_executive|Salience)&(Visual)
rfMRI connectivity (ICA25 edge 168)	(Cerebellum)&(Occipital)	(Subcortical-cerebellum)&(Visual)
rfMRI connectivity (ICA25 edge 169)	(Frontal)&(Occipital)	(Salience|Central_executive)&(Visual)
rfMRI connectivity (ICA25 edge 170)	(Temporal)&(Occipital)	(Default_mode|Motor)&(Visual)
rfMRI connectivity (ICA25 edge 171)	(Subcortical)&(Occipital)	(Subcortical-cerebellum)&(Visual)
rfMRI connectivity (ICA25 edge 172)	(Cerebellum|Precuneus)&(Precuneus|Cingulate)	(Default_mode)&(Default_mode|Central_executive)
rfMRI connectivity (ICA25 edge 173)	(Occipital)&(Precuneus|Cingulate)	(Visual|Attention)&(Default_mode|Central_executive)
rfMRI connectivity (ICA25 edge 174)	(Pariental)&(Precuneus|Cingulate)	(Attention|Salience|Central_executive)&(Default_mode|Central_executive)
rfMRI connectivity (ICA25 edge 175)	(Calcarine|Lingual|Cuneus)&(Precuneus|Cingulate)	(Visual)&(Default_mode|Central_executive)
rfMRI connectivity (ICA25 edge 176)	(Parietal|Cerebellum)&(Precuneus|Cingulate)	(Central_executive|Attention|Default_mode)&(Default_mode|Central_executive)
rfMRI connectivity (ICA25 edge 177)	(Frontal)&(Precuneus|Cingulate)	(Default_mode|Central_executive)&(Default_mode|Central_executive)
rfMRI connectivity (ICA25 edge 178)	(Precuneus|Occipital)&(Precuneus|Cingulate)	(Default_mode|Central_executive)&(Default_mode|Central_executive)
rfMRI connectivity (ICA25 edge 179)	(Occipital)&(Precuneus|Cingulate)	(Visual)&(Default_mode|Central_executive)
rfMRI connectivity (ICA25 edge 180)	(Parietal|Temporal)&(Precuneus|Cingulate)	(Default_mode|Central_executive)&(Default_mode|Central_executive)
rfMRI connectivity (ICA25 edge 181)	(Postcentral|Precentral)&(Precuneus|Cingulate)	(Motor)&(Default_mode|Central_executive)
rfMRI connectivity (ICA25 edge 182)	(Postcentral|Precentral)&(Precuneus|Cingulate)	(Motor)&(Default_mode|Central_executive)
rfMRI connectivity (ICA25 edge 183)	(Paracentral|Postcentral)&(Precuneus|Cingulate)	(Motor)&(Default_mode|Central_executive)
rfMRI connectivity (ICA25 edge 184)	(Frontal|Supp_Motor_Area|Temporal)&(Precuneus|Cingulate)	(Default_mode|Salience)&(Default_mode|Central_executive)
rfMRI connectivity (ICA25 edge 185)	(Cingulate|Frontal)&(Precuneus|Cingulate)	(Default_mode|Central_executive|Salience)&(Default_mode|Central_executive)
rfMRI connectivity (ICA25 edge 186)	(Cerebellum)&(Precuneus|Cingulate)	(Subcortical-cerebellum)&(Default_mode|Central_executive)
rfMRI connectivity (ICA25 edge 187)	(Frontal)&(Precuneus|Cingulate)	(Salience|Central_executive)&(Default_mode|Central_executive)
rfMRI connectivity (ICA25 edge 188)	(Temporal)&(Precuneus|Cingulate)	(Default_mode|Motor)&(Default_mode|Central_executive)
rfMRI connectivity (ICA25 edge 189)	(Subcortical)&(Precuneus|Cingulate)	(Subcortical-cerebellum)&(Default_mode|Central_executive)
rfMRI connectivity (ICA25 edge 190)	(Occipital)&(Precuneus|Cingulate)	(Visual)&(Default_mode|Central_executive)
rfMRI connectivity (ICA25 edge 191)	(Cerebellum|Precuneus)&(Frontal)	(Default_mode)&(Default_mode|Central_executive)
rfMRI connectivity (ICA25 edge 192)	(Occipital)&(Frontal)	(Visual|Attention)&(Default_mode|Central_executive)
rfMRI connectivity (ICA25 edge 193)	(Pariental)&(Frontal)	(Attention|Salience|Central_executive)&(Default_mode|Central_executive)
rfMRI connectivity (ICA25 edge 194)	(Calcarine|Lingual|Cuneus)&(Frontal)	(Visual)&(Default_mode|Central_executive)
rfMRI connectivity (ICA25 edge 195)	(Parietal|Cerebellum)&(Frontal)	(Central_executive|Attention|Default_mode)&(Default_mode|Central_executive)
rfMRI connectivity (ICA25 edge 196)	(Frontal)&(Frontal)	(Default_mode|Central_executive)&(Default_mode|Central_executive)
rfMRI connectivity (ICA25 edge 197)	(Precuneus|Occipital)&(Frontal)	(Default_mode|Central_executive)&(Default_mode|Central_executive)
rfMRI connectivity (ICA25 edge 198)	(Occipital)&(Frontal)	(Visual)&(Default_mode|Central_executive)
rfMRI connectivity (ICA25 edge 199)	(Parietal|Temporal)&(Frontal)	(Default_mode|Central_executive)&(Default_mode|Central_executive)
rfMRI connectivity (ICA25 edge 200)	(Postcentral|Precentral)&(Frontal)	(Motor)&(Default_mode|Central_executive)
rfMRI connectivity (ICA25 edge 201)	(Postcentral|Precentral)&(Frontal)	(Motor)&(Default_mode|Central_executive)
rfMRI connectivity (ICA25 edge 202)	(Paracentral|Postcentral)&(Frontal)	(Motor)&(Default_mode|Central_executive)
rfMRI connectivity (ICA25 edge 203)	(Frontal|Supp_Motor_Area|Temporal)&(Frontal)	(Default_mode|Salience)&(Default_mode|Central_executive)
rfMRI connectivity (ICA25 edge 204)	(Cingulate|Frontal)&(Frontal)	(Default_mode|Central_executive|Salience)&(Default_mode|Central_executive)
rfMRI connectivity (ICA25 edge 205)	(Cerebellum)&(Frontal)	(Subcortical-cerebellum)&(Default_mode|Central_executive)
rfMRI connectivity (ICA25 edge 206)	(Frontal)&(Frontal)	(Salience|Central_executive)&(Default_mode|Central_executive)
rfMRI connectivity (ICA25 edge 207)	(Temporal)&(Frontal)	(Default_mode|Motor)&(Default_mode|Central_executive)
rfMRI connectivity (ICA25 edge 208)	(Subcortical)&(Frontal)	(Subcortical-cerebellum)&(Default_mode|Central_executive)
rfMRI connectivity (ICA25 edge 209)	(Occipital)&(Frontal)	(Visual)&(Default_mode|Central_executive)
rfMRI connectivity (ICA25 edge 210)	(Precuneus|Cingulate)&(Frontal)	(Default_mode|Central_executive)&(Default_mode|Central_executive)
rfMRI connectivity (ICA100 edge 1)	(Calcarine|Lingual|Cuneus)&(RolandicOper|SupraMarginal|Insula)	(Visual)&(Salience|Motor)
rfMRI connectivity (ICA100 edge 2)	(Calcarine|Lingual|Cuneus)&(Lingual|Fusiform)	(Visual)&(Visual)
rfMRI connectivity (ICA100 edge 3)	(RolandicOper|SupraMarginal|Insula)&(Lingual|Fusiform)	(Salience|Motor)&(Visual)
rfMRI connectivity (ICA100 edge 4)	(Calcarine|Lingual|Cuneus)&(Occipital)	(Visual)&(Attention|Visual)
rfMRI connectivity (ICA100 edge 5)	(RolandicOper|SupraMarginal|Insula)&(Occipital)	(Salience|Motor)&(Attention|Visual)
rfMRI connectivity (ICA100 edge 6)	(Lingual|Fusiform)&(Occipital)	(Visual)&(Attention|Visual)
rfMRI connectivity (ICA100 edge 7)	(Calcarine|Lingual|Cuneus)&(Precuneus|Angular|Cingulate)	(Visual)&(Default_mode|Central_executive)
rfMRI connectivity (ICA100 edge 8)	(RolandicOper|SupraMarginal|Insula)&(Precuneus|Angular|Cingulate)	(Salience|Motor)&(Default_mode|Central_executive)
rfMRI connectivity (ICA100 edge 9)	(Lingual|Fusiform)&(Precuneus|Angular|Cingulate)	(Visual)&(Default_mode|Central_executive)
rfMRI connectivity (ICA100 edge 10)	(Occipital)&(Precuneus|Angular|Cingulate)	(Attention|Visual)&(Default_mode|Central_executive)
rfMRI connectivity (ICA100 edge 11)	(Calcarine|Lingual|Cuneus)&(Postcentral|Precentral)	(Visual)&(Motor)
rfMRI connectivity (ICA100 edge 12)	(RolandicOper|SupraMarginal|Insula)&(Postcentral|Precentral)	(Salience|Motor)&(Motor)
rfMRI connectivity (ICA100 edge 13)	(Lingual|Fusiform)&(Postcentral|Precentral)	(Visual)&(Motor)
rfMRI connectivity (ICA100 edge 14)	(Occipital)&(Postcentral|Precentral)	(Attention|Visual)&(Motor)
rfMRI connectivity (ICA100 edge 15)	(Precuneus|Angular|Cingulate)&(Postcentral|Precentral)	(Default_mode|Central_executive)&(Motor)
rfMRI connectivity (ICA100 edge 16)	(Calcarine|Lingual|Cuneus)&(Frontal|Cingulate)	(Visual)&(Default_mode|Limbic)
rfMRI connectivity (ICA100 edge 17)	(RolandicOper|SupraMarginal|Insula)&(Frontal|Cingulate)	(Salience|Motor)&(Default_mode|Limbic)
rfMRI connectivity (ICA100 edge 18)	(Lingual|Fusiform)&(Frontal|Cingulate)	(Visual)&(Default_mode|Limbic)
rfMRI connectivity (ICA100 edge 19)	(Occipital)&(Frontal|Cingulate)	(Attention|Visual)&(Default_mode|Limbic)
rfMRI connectivity (ICA100 edge 20)	(Precuneus|Angular|Cingulate)&(Frontal|Cingulate)	(Default_mode|Central_executive)&(Default_mode|Limbic)
rfMRI connectivity (ICA100 edge 21)	(Postcentral|Precentral)&(Frontal|Cingulate)	(Motor)&(Default_mode|Limbic)
rfMRI connectivity (ICA100 edge 22)	(Calcarine|Lingual|Cuneus)&(Calcarine|Lingual)	(Visual)&(Visual)
rfMRI connectivity (ICA100 edge 23)	(RolandicOper|SupraMarginal|Insula)&(Calcarine|Lingual)	(Salience|Motor)&(Visual)
rfMRI connectivity (ICA100 edge 24)	(Lingual|Fusiform)&(Calcarine|Lingual)	(Visual)&(Visual)
rfMRI connectivity (ICA100 edge 25)	(Occipital)&(Calcarine|Lingual)	(Attention|Visual)&(Visual)
rfMRI connectivity (ICA100 edge 26)	(Precuneus|Angular|Cingulate)&(Calcarine|Lingual)	(Default_mode|Central_executive)&(Visual)
rfMRI connectivity (ICA100 edge 27)	(Postcentral|Precentral)&(Calcarine|Lingual)	(Motor)&(Visual)
rfMRI connectivity (ICA100 edge 28)	(Frontal|Cingulate)&(Calcarine|Lingual)	(Default_mode|Limbic)&(Visual)
rfMRI connectivity (ICA100 edge 29)	(Calcarine|Lingual|Cuneus)&(Temporal)	(Visual)&(Default_mode)
rfMRI connectivity (ICA100 edge 30)	(RolandicOper|SupraMarginal|Insula)&(Temporal)	(Salience|Motor)&(Default_mode)
rfMRI connectivity (ICA100 edge 31)	(Lingual|Fusiform)&(Temporal)	(Visual)&(Default_mode)
rfMRI connectivity (ICA100 edge 32)	(Occipital)&(Temporal)	(Attention|Visual)&(Default_mode)
rfMRI connectivity (ICA100 edge 33)	(Precuneus|Angular|Cingulate)&(Temporal)	(Default_mode|Central_executive)&(Default_mode)
rfMRI connectivity (ICA100 edge 34)	(Postcentral|Precentral)&(Temporal)	(Motor)&(Default_mode)
rfMRI connectivity (ICA100 edge 35)	(Frontal|Cingulate)&(Temporal)	(Default_mode|Limbic)&(Default_mode)
rfMRI connectivity (ICA100 edge 36)	(Calcarine|Lingual)&(Temporal)	(Visual)&(Default_mode)
rfMRI connectivity (ICA100 edge 37)	(Calcarine|Lingual|Cuneus)&(OccipitalPrecuneus)	(Visual)&(Default_mode|Central_executive)
rfMRI connectivity (ICA100 edge 38)	(RolandicOper|SupraMarginal|Insula)&(OccipitalPrecuneus)	(Salience|Motor)&(Default_mode|Central_executive)
rfMRI connectivity (ICA100 edge 39)	(Lingual|Fusiform)&(OccipitalPrecuneus)	(Visual)&(Default_mode|Central_executive)
rfMRI connectivity (ICA100 edge 40)	(Occipital)&(OccipitalPrecuneus)	(Attention|Visual)&(Default_mode|Central_executive)
rfMRI connectivity (ICA100 edge 41)	(Precuneus|Angular|Cingulate)&(OccipitalPrecuneus)	(Default_mode|Central_executive)&(Default_mode|Central_executive)
rfMRI connectivity (ICA100 edge 42)	(Postcentral|Precentral)&(OccipitalPrecuneus)	(Motor)&(Default_mode|Central_executive)
rfMRI connectivity (ICA100 edge 43)	(Frontal|Cingulate)&(OccipitalPrecuneus)	(Default_mode|Limbic)&(Default_mode|Central_executive)
rfMRI connectivity (ICA100 edge 44)	(Calcarine|Lingual)&(OccipitalPrecuneus)	(Visual)&(Default_mode|Central_executive)
rfMRI connectivity (ICA100 edge 45)	(Temporal)&(OccipitalPrecuneus)	(Default_mode)&(Default_mode|Central_executive)
rfMRI connectivity (ICA100 edge 46)	(Calcarine|Lingual|Cuneus)&(Angular|Temporal)	(Visual)&(Default_mode|Central_executive)
rfMRI connectivity (ICA100 edge 47)	(RolandicOper|SupraMarginal|Insula)&(Angular|Temporal)	(Salience|Motor)&(Default_mode|Central_executive)
rfMRI connectivity (ICA100 edge 48)	(Lingual|Fusiform)&(Angular|Temporal)	(Visual)&(Default_mode|Central_executive)
rfMRI connectivity (ICA100 edge 49)	(Occipital)&(Angular|Temporal)	(Attention|Visual)&(Default_mode|Central_executive)
rfMRI connectivity (ICA100 edge 50)	(Precuneus|Angular|Cingulate)&(Angular|Temporal)	(Default_mode|Central_executive)&(Default_mode|Central_executive)
rfMRI connectivity (ICA100 edge 51)	(Postcentral|Precentral)&(Angular|Temporal)	(Motor)&(Default_mode|Central_executive)
rfMRI connectivity (ICA100 edge 52)	(Frontal|Cingulate)&(Angular|Temporal)	(Default_mode|Limbic)&(Default_mode|Central_executive)
rfMRI connectivity (ICA100 edge 53)	(Calcarine|Lingual)&(Angular|Temporal)	(Visual)&(Default_mode|Central_executive)
rfMRI connectivity (ICA100 edge 54)	(Temporal)&(Angular|Temporal)	(Default_mode)&(Default_mode|Central_executive)
rfMRI connectivity (ICA100 edge 55)	(OccipitalPrecuneus)&(Angular|Temporal)	(Default_mode|Central_executive)&(Default_mode|Central_executive)
rfMRI connectivity (ICA100 edge 56)	(Calcarine|Lingual|Cuneus)&(Frontal|Cerebellum)	(Visual)&(Central_executive|Default_mode)
rfMRI connectivity (ICA100 edge 57)	(RolandicOper|SupraMarginal|Insula)&(Frontal|Cerebellum)	(Salience|Motor)&(Central_executive|Default_mode)
rfMRI connectivity (ICA100 edge 58)	(Lingual|Fusiform)&(Frontal|Cerebellum)	(Visual)&(Central_executive|Default_mode)
rfMRI connectivity (ICA100 edge 59)	(Occipital)&(Frontal|Cerebellum)	(Attention|Visual)&(Central_executive|Default_mode)
rfMRI connectivity (ICA100 edge 60)	(Precuneus|Angular|Cingulate)&(Frontal|Cerebellum)	(Default_mode|Central_executive)&(Central_executive|Default_mode)
rfMRI connectivity (ICA100 edge 61)	(Postcentral|Precentral)&(Frontal|Cerebellum)	(Motor)&(Central_executive|Default_mode)
rfMRI connectivity (ICA100 edge 62)	(Frontal|Cingulate)&(Frontal|Cerebellum)	(Default_mode|Limbic)&(Central_executive|Default_mode)
rfMRI connectivity (ICA100 edge 63)	(Calcarine|Lingual)&(Frontal|Cerebellum)	(Visual)&(Central_executive|Default_mode)
rfMRI connectivity (ICA100 edge 64)	(Temporal)&(Frontal|Cerebellum)	(Default_mode)&(Central_executive|Default_mode)
rfMRI connectivity (ICA100 edge 65)	(OccipitalPrecuneus)&(Frontal|Cerebellum)	(Default_mode|Central_executive)&(Central_executive|Default_mode)
rfMRI connectivity (ICA100 edge 66)	(Angular|Temporal)&(Frontal|Cerebellum)	(Default_mode|Central_executive)&(Central_executive|Default_mode)
rfMRI connectivity (ICA100 edge 67)	(Calcarine|Lingual|Cuneus)&(Frontal_Sup)	(Visual)&(Default_mode)
rfMRI connectivity (ICA100 edge 68)	(RolandicOper|SupraMarginal|Insula)&(Frontal_Sup)	(Salience|Motor)&(Default_mode)
rfMRI connectivity (ICA100 edge 69)	(Lingual|Fusiform)&(Frontal_Sup)	(Visual)&(Default_mode)
rfMRI connectivity (ICA100 edge 70)	(Occipital)&(Frontal_Sup)	(Attention|Visual)&(Default_mode)
rfMRI connectivity (ICA100 edge 71)	(Precuneus|Angular|Cingulate)&(Frontal_Sup)	(Default_mode|Central_executive)&(Default_mode)
rfMRI connectivity (ICA100 edge 72)	(Postcentral|Precentral)&(Frontal_Sup)	(Motor)&(Default_mode)
rfMRI connectivity (ICA100 edge 73)	(Frontal|Cingulate)&(Frontal_Sup)	(Default_mode|Limbic)&(Default_mode)
rfMRI connectivity (ICA100 edge 74)	(Calcarine|Lingual)&(Frontal_Sup)	(Visual)&(Default_mode)
rfMRI connectivity (ICA100 edge 75)	(Temporal)&(Frontal_Sup)	(Default_mode)&(Default_mode)
rfMRI connectivity (ICA100 edge 76)	(OccipitalPrecuneus)&(Frontal_Sup)	(Default_mode|Central_executive)&(Default_mode)
rfMRI connectivity (ICA100 edge 77)	(Angular|Temporal)&(Frontal_Sup)	(Default_mode|Central_executive)&(Default_mode)
rfMRI connectivity (ICA100 edge 78)	(Frontal|Cerebellum)&(Frontal_Sup)	(Central_executive|Default_mode)&(Default_mode)
rfMRI connectivity (ICA100 edge 79)	(Calcarine|Lingual|Cuneus)&(Cuneus|Occipital)	(Visual)&(Visual)
rfMRI connectivity (ICA100 edge 80)	(RolandicOper|SupraMarginal|Insula)&(Cuneus|Occipital)	(Salience|Motor)&(Visual)
rfMRI connectivity (ICA100 edge 81)	(Lingual|Fusiform)&(Cuneus|Occipital)	(Visual)&(Visual)
rfMRI connectivity (ICA100 edge 82)	(Occipital)&(Cuneus|Occipital)	(Attention|Visual)&(Visual)
rfMRI connectivity (ICA100 edge 83)	(Precuneus|Angular|Cingulate)&(Cuneus|Occipital)	(Default_mode|Central_executive)&(Visual)
rfMRI connectivity (ICA100 edge 84)	(Postcentral|Precentral)&(Cuneus|Occipital)	(Motor)&(Visual)
rfMRI connectivity (ICA100 edge 85)	(Frontal|Cingulate)&(Cuneus|Occipital)	(Default_mode|Limbic)&(Visual)
rfMRI connectivity (ICA100 edge 86)	(Calcarine|Lingual)&(Cuneus|Occipital)	(Visual)&(Visual)
rfMRI connectivity (ICA100 edge 87)	(Temporal)&(Cuneus|Occipital)	(Default_mode)&(Visual)
rfMRI connectivity (ICA100 edge 88)	(OccipitalPrecuneus)&(Cuneus|Occipital)	(Default_mode|Central_executive)&(Visual)
rfMRI connectivity (ICA100 edge 89)	(Angular|Temporal)&(Cuneus|Occipital)	(Default_mode|Central_executive)&(Visual)
rfMRI connectivity (ICA100 edge 90)	(Frontal|Cerebellum)&(Cuneus|Occipital)	(Central_executive|Default_mode)&(Visual)
rfMRI connectivity (ICA100 edge 91)	(Frontal_Sup)&(Cuneus|Occipital)	(Default_mode)&(Visual)
rfMRI connectivity (ICA100 edge 92)	(Calcarine|Lingual|Cuneus)&(Insula|Cingulate)	(Visual)&(Salience|Default_mode)
rfMRI connectivity (ICA100 edge 93)	(RolandicOper|SupraMarginal|Insula)&(Insula|Cingulate)	(Salience|Motor)&(Salience|Default_mode)
rfMRI connectivity (ICA100 edge 94)	(Lingual|Fusiform)&(Insula|Cingulate)	(Visual)&(Salience|Default_mode)
rfMRI connectivity (ICA100 edge 95)	(Occipital)&(Insula|Cingulate)	(Attention|Visual)&(Salience|Default_mode)
rfMRI connectivity (ICA100 edge 96)	(Precuneus|Angular|Cingulate)&(Insula|Cingulate)	(Default_mode|Central_executive)&(Salience|Default_mode)
rfMRI connectivity (ICA100 edge 97)	(Postcentral|Precentral)&(Insula|Cingulate)	(Motor)&(Salience|Default_mode)
rfMRI connectivity (ICA100 edge 98)	(Frontal|Cingulate)&(Insula|Cingulate)	(Default_mode|Limbic)&(Salience|Default_mode)
rfMRI connectivity (ICA100 edge 99)	(Calcarine|Lingual)&(Insula|Cingulate)	(Visual)&(Salience|Default_mode)
rfMRI connectivity (ICA100 edge 100)	(Temporal)&(Insula|Cingulate)	(Default_mode)&(Salience|Default_mode)
rfMRI connectivity (ICA100 edge 101)	(OccipitalPrecuneus)&(Insula|Cingulate)	(Default_mode|Central_executive)&(Salience|Default_mode)
rfMRI connectivity (ICA100 edge 102)	(Angular|Temporal)&(Insula|Cingulate)	(Default_mode|Central_executive)&(Salience|Default_mode)
rfMRI connectivity (ICA100 edge 103)	(Frontal|Cerebellum)&(Insula|Cingulate)	(Central_executive|Default_mode)&(Salience|Default_mode)
rfMRI connectivity (ICA100 edge 104)	(Frontal_Sup)&(Insula|Cingulate)	(Default_mode)&(Salience|Default_mode)
rfMRI connectivity (ICA100 edge 105)	(Cuneus|Occipital)&(Insula|Cingulate)	(Visual)&(Salience|Default_mode)
rfMRI connectivity (ICA100 edge 106)	(Calcarine|Lingual|Cuneus)&(Occipital)	(Visual)&(Visual)
rfMRI connectivity (ICA100 edge 107)	(RolandicOper|SupraMarginal|Insula)&(Occipital)	(Salience|Motor)&(Visual)
rfMRI connectivity (ICA100 edge 108)	(Lingual|Fusiform)&(Occipital)	(Visual)&(Visual)
rfMRI connectivity (ICA100 edge 109)	(Occipital)&(Occipital)	(Attention|Visual)&(Visual)
rfMRI connectivity (ICA100 edge 110)	(Precuneus|Angular|Cingulate)&(Occipital)	(Default_mode|Central_executive)&(Visual)
rfMRI connectivity (ICA100 edge 111)	(Postcentral|Precentral)&(Occipital)	(Motor)&(Visual)
rfMRI connectivity (ICA100 edge 112)	(Frontal|Cingulate)&(Occipital)	(Default_mode|Limbic)&(Visual)
rfMRI connectivity (ICA100 edge 113)	(Calcarine|Lingual)&(Occipital)	(Visual)&(Visual)
rfMRI connectivity (ICA100 edge 114)	(Temporal)&(Occipital)	(Default_mode)&(Visual)
rfMRI connectivity (ICA100 edge 115)	(OccipitalPrecuneus)&(Occipital)	(Default_mode|Central_executive)&(Visual)
rfMRI connectivity (ICA100 edge 116)	(Angular|Temporal)&(Occipital)	(Default_mode|Central_executive)&(Visual)
rfMRI connectivity (ICA100 edge 117)	(Frontal|Cerebellum)&(Occipital)	(Central_executive|Default_mode)&(Visual)
rfMRI connectivity (ICA100 edge 118)	(Frontal_Sup)&(Occipital)	(Default_mode)&(Visual)
rfMRI connectivity (ICA100 edge 119)	(Cuneus|Occipital)&(Occipital)	(Visual)&(Visual)
rfMRI connectivity (ICA100 edge 120)	(Insula|Cingulate)&(Occipital)	(Salience|Default_mode)&(Visual)
rfMRI connectivity (ICA100 edge 121)	(Calcarine|Lingual|Cuneus)&(Cerebellum)	(Visual)&(Subcortical-cerebellum)
rfMRI connectivity (ICA100 edge 122)	(RolandicOper|SupraMarginal|Insula)&(Cerebellum)	(Salience|Motor)&(Subcortical-cerebellum)
rfMRI connectivity (ICA100 edge 123)	(Lingual|Fusiform)&(Cerebellum)	(Visual)&(Subcortical-cerebellum)
rfMRI connectivity (ICA100 edge 124)	(Occipital)&(Cerebellum)	(Attention|Visual)&(Subcortical-cerebellum)
rfMRI connectivity (ICA100 edge 125)	(Precuneus|Angular|Cingulate)&(Cerebellum)	(Default_mode|Central_executive)&(Subcortical-cerebellum)
rfMRI connectivity (ICA100 edge 126)	(Postcentral|Precentral)&(Cerebellum)	(Motor)&(Subcortical-cerebellum)
rfMRI connectivity (ICA100 edge 127)	(Frontal|Cingulate)&(Cerebellum)	(Default_mode|Limbic)&(Subcortical-cerebellum)
rfMRI connectivity (ICA100 edge 128)	(Calcarine|Lingual)&(Cerebellum)	(Visual)&(Subcortical-cerebellum)
rfMRI connectivity (ICA100 edge 129)	(Temporal)&(Cerebellum)	(Default_mode)&(Subcortical-cerebellum)
rfMRI connectivity (ICA100 edge 130)	(OccipitalPrecuneus)&(Cerebellum)	(Default_mode|Central_executive)&(Subcortical-cerebellum)
rfMRI connectivity (ICA100 edge 131)	(Angular|Temporal)&(Cerebellum)	(Default_mode|Central_executive)&(Subcortical-cerebellum)
rfMRI connectivity (ICA100 edge 132)	(Frontal|Cerebellum)&(Cerebellum)	(Central_executive|Default_mode)&(Subcortical-cerebellum)
rfMRI connectivity (ICA100 edge 133)	(Frontal_Sup)&(Cerebellum)	(Default_mode)&(Subcortical-cerebellum)
rfMRI connectivity (ICA100 edge 134)	(Cuneus|Occipital)&(Cerebellum)	(Visual)&(Subcortical-cerebellum)
rfMRI connectivity (ICA100 edge 135)	(Insula|Cingulate)&(Cerebellum)	(Salience|Default_mode)&(Subcortical-cerebellum)
rfMRI connectivity (ICA100 edge 136)	(Occipital)&(Cerebellum)	(Visual)&(Subcortical-cerebellum)
rfMRI connectivity (ICA100 edge 137)	(Calcarine|Lingual|Cuneus)&(Parietal)	(Visual)&(Attention|Central_executive|Salience)
rfMRI connectivity (ICA100 edge 138)	(RolandicOper|SupraMarginal|Insula)&(Parietal)	(Salience|Motor)&(Attention|Central_executive|Salience)
rfMRI connectivity (ICA100 edge 139)	(Lingual|Fusiform)&(Parietal)	(Visual)&(Attention|Central_executive|Salience)
rfMRI connectivity (ICA100 edge 140)	(Occipital)&(Parietal)	(Attention|Visual)&(Attention|Central_executive|Salience)
rfMRI connectivity (ICA100 edge 141)	(Precuneus|Angular|Cingulate)&(Parietal)	(Default_mode|Central_executive)&(Attention|Central_executive|Salience)
rfMRI connectivity (ICA100 edge 142)	(Postcentral|Precentral)&(Parietal)	(Motor)&(Attention|Central_executive|Salience)
rfMRI connectivity (ICA100 edge 143)	(Frontal|Cingulate)&(Parietal)	(Default_mode|Limbic)&(Attention|Central_executive|Salience)
rfMRI connectivity (ICA100 edge 144)	(Calcarine|Lingual)&(Parietal)	(Visual)&(Attention|Central_executive|Salience)
rfMRI connectivity (ICA100 edge 145)	(Temporal)&(Parietal)	(Default_mode)&(Attention|Central_executive|Salience)
rfMRI connectivity (ICA100 edge 146)	(OccipitalPrecuneus)&(Parietal)	(Default_mode|Central_executive)&(Attention|Central_executive|Salience)
rfMRI connectivity (ICA100 edge 147)	(Angular|Temporal)&(Parietal)	(Default_mode|Central_executive)&(Attention|Central_executive|Salience)
rfMRI connectivity (ICA100 edge 148)	(Frontal|Cerebellum)&(Parietal)	(Central_executive|Default_mode)&(Attention|Central_executive|Salience)
rfMRI connectivity (ICA100 edge 149)	(Frontal_Sup)&(Parietal)	(Default_mode)&(Attention|Central_executive|Salience)
rfMRI connectivity (ICA100 edge 150)	(Cuneus|Occipital)&(Parietal)	(Visual)&(Attention|Central_executive|Salience)
rfMRI connectivity (ICA100 edge 151)	(Insula|Cingulate)&(Parietal)	(Salience|Default_mode)&(Attention|Central_executive|Salience)
rfMRI connectivity (ICA100 edge 152)	(Occipital)&(Parietal)	(Visual)&(Attention|Central_executive|Salience)
rfMRI connectivity (ICA100 edge 153)	(Cerebellum)&(Parietal)	(Subcortical-cerebellum)&(Attention|Central_executive|Salience)
rfMRI connectivity (ICA100 edge 154)	(Calcarine|Lingual|Cuneus)&(Precuneus|Cuneus|Cingulate)	(Visual)&(Default_mode|Central_executive)
rfMRI connectivity (ICA100 edge 155)	(RolandicOper|SupraMarginal|Insula)&(Precuneus|Cuneus|Cingulate)	(Salience|Motor)&(Default_mode|Central_executive)
rfMRI connectivity (ICA100 edge 156)	(Lingual|Fusiform)&(Precuneus|Cuneus|Cingulate)	(Visual)&(Default_mode|Central_executive)
rfMRI connectivity (ICA100 edge 157)	(Occipital)&(Precuneus|Cuneus|Cingulate)	(Attention|Visual)&(Default_mode|Central_executive)
rfMRI connectivity (ICA100 edge 158)	(Precuneus|Angular|Cingulate)&(Precuneus|Cuneus|Cingulate)	(Default_mode|Central_executive)&(Default_mode|Central_executive)
rfMRI connectivity (ICA100 edge 159)	(Postcentral|Precentral)&(Precuneus|Cuneus|Cingulate)	(Motor)&(Default_mode|Central_executive)
rfMRI connectivity (ICA100 edge 160)	(Frontal|Cingulate)&(Precuneus|Cuneus|Cingulate)	(Default_mode|Limbic)&(Default_mode|Central_executive)
rfMRI connectivity (ICA100 edge 161)	(Calcarine|Lingual)&(Precuneus|Cuneus|Cingulate)	(Visual)&(Default_mode|Central_executive)
rfMRI connectivity (ICA100 edge 162)	(Temporal)&(Precuneus|Cuneus|Cingulate)	(Default_mode)&(Default_mode|Central_executive)
rfMRI connectivity (ICA100 edge 163)	(OccipitalPrecuneus)&(Precuneus|Cuneus|Cingulate)	(Default_mode|Central_executive)&(Default_mode|Central_executive)
rfMRI connectivity (ICA100 edge 164)	(Angular|Temporal)&(Precuneus|Cuneus|Cingulate)	(Default_mode|Central_executive)&(Default_mode|Central_executive)
rfMRI connectivity (ICA100 edge 165)	(Frontal|Cerebellum)&(Precuneus|Cuneus|Cingulate)	(Central_executive|Default_mode)&(Default_mode|Central_executive)
rfMRI connectivity (ICA100 edge 166)	(Frontal_Sup)&(Precuneus|Cuneus|Cingulate)	(Default_mode)&(Default_mode|Central_executive)
rfMRI connectivity (ICA100 edge 167)	(Cuneus|Occipital)&(Precuneus|Cuneus|Cingulate)	(Visual)&(Default_mode|Central_executive)
rfMRI connectivity (ICA100 edge 168)	(Insula|Cingulate)&(Precuneus|Cuneus|Cingulate)	(Salience|Default_mode)&(Default_mode|Central_executive)
rfMRI connectivity (ICA100 edge 169)	(Occipital)&(Precuneus|Cuneus|Cingulate)	(Visual)&(Default_mode|Central_executive)
rfMRI connectivity (ICA100 edge 170)	(Cerebellum)&(Precuneus|Cuneus|Cingulate)	(Subcortical-cerebellum)&(Default_mode|Central_executive)
rfMRI connectivity (ICA100 edge 171)	(Parietal)&(Precuneus|Cuneus|Cingulate)	(Attention|Central_executive|Salience)&(Default_mode|Central_executive)
rfMRI connectivity (ICA100 edge 172)	(Calcarine|Lingual|Cuneus)&(Postcentral|Precentral)	(Visual)&(Motor|Attention)
rfMRI connectivity (ICA100 edge 173)	(RolandicOper|SupraMarginal|Insula)&(Postcentral|Precentral)	(Salience|Motor)&(Motor|Attention)
rfMRI connectivity (ICA100 edge 174)	(Lingual|Fusiform)&(Postcentral|Precentral)	(Visual)&(Motor|Attention)
rfMRI connectivity (ICA100 edge 175)	(Occipital)&(Postcentral|Precentral)	(Attention|Visual)&(Motor|Attention)
rfMRI connectivity (ICA100 edge 176)	(Precuneus|Angular|Cingulate)&(Postcentral|Precentral)	(Default_mode|Central_executive)&(Motor|Attention)
rfMRI connectivity (ICA100 edge 177)	(Postcentral|Precentral)&(Postcentral|Precentral)	(Motor)&(Motor|Attention)
rfMRI connectivity (ICA100 edge 178)	(Frontal|Cingulate)&(Postcentral|Precentral)	(Default_mode|Limbic)&(Motor|Attention)
rfMRI connectivity (ICA100 edge 179)	(Calcarine|Lingual)&(Postcentral|Precentral)	(Visual)&(Motor|Attention)
rfMRI connectivity (ICA100 edge 180)	(Temporal)&(Postcentral|Precentral)	(Default_mode)&(Motor|Attention)
rfMRI connectivity (ICA100 edge 181)	(OccipitalPrecuneus)&(Postcentral|Precentral)	(Default_mode|Central_executive)&(Motor|Attention)
rfMRI connectivity (ICA100 edge 182)	(Angular|Temporal)&(Postcentral|Precentral)	(Default_mode|Central_executive)&(Motor|Attention)
rfMRI connectivity (ICA100 edge 183)	(Frontal|Cerebellum)&(Postcentral|Precentral)	(Central_executive|Default_mode)&(Motor|Attention)
rfMRI connectivity (ICA100 edge 184)	(Frontal_Sup)&(Postcentral|Precentral)	(Default_mode)&(Motor|Attention)
rfMRI connectivity (ICA100 edge 185)	(Cuneus|Occipital)&(Postcentral|Precentral)	(Visual)&(Motor|Attention)
rfMRI connectivity (ICA100 edge 186)	(Insula|Cingulate)&(Postcentral|Precentral)	(Salience|Default_mode)&(Motor|Attention)
rfMRI connectivity (ICA100 edge 187)	(Occipital)&(Postcentral|Precentral)	(Visual)&(Motor|Attention)
rfMRI connectivity (ICA100 edge 188)	(Cerebellum)&(Postcentral|Precentral)	(Subcortical-cerebellum)&(Motor|Attention)
rfMRI connectivity (ICA100 edge 189)	(Parietal)&(Postcentral|Precentral)	(Attention|Central_executive|Salience)&(Motor|Attention)
rfMRI connectivity (ICA100 edge 190)	(Precuneus|Cuneus|Cingulate)&(Postcentral|Precentral)	(Default_mode|Central_executive)&(Motor|Attention)
rfMRI connectivity (ICA100 edge 191)	(Calcarine|Lingual|Cuneus)&(Frontal_Sup)	(Visual)&(Default_mode|Central_executive)
rfMRI connectivity (ICA100 edge 192)	(RolandicOper|SupraMarginal|Insula)&(Frontal_Sup)	(Salience|Motor)&(Default_mode|Central_executive)
rfMRI connectivity (ICA100 edge 193)	(Lingual|Fusiform)&(Frontal_Sup)	(Visual)&(Default_mode|Central_executive)
rfMRI connectivity (ICA100 edge 194)	(Occipital)&(Frontal_Sup)	(Attention|Visual)&(Default_mode|Central_executive)
rfMRI connectivity (ICA100 edge 195)	(Precuneus|Angular|Cingulate)&(Frontal_Sup)	(Default_mode|Central_executive)&(Default_mode|Central_executive)
rfMRI connectivity (ICA100 edge 196)	(Postcentral|Precentral)&(Frontal_Sup)	(Motor)&(Default_mode|Central_executive)
rfMRI connectivity (ICA100 edge 197)	(Frontal|Cingulate)&(Frontal_Sup)	(Default_mode|Limbic)&(Default_mode|Central_executive)
rfMRI connectivity (ICA100 edge 198)	(Calcarine|Lingual)&(Frontal_Sup)	(Visual)&(Default_mode|Central_executive)
rfMRI connectivity (ICA100 edge 199)	(Temporal)&(Frontal_Sup)	(Default_mode)&(Default_mode|Central_executive)
rfMRI connectivity (ICA100 edge 200)	(OccipitalPrecuneus)&(Frontal_Sup)	(Default_mode|Central_executive)&(Default_mode|Central_executive)
rfMRI connectivity (ICA100 edge 201)	(Angular|Temporal)&(Frontal_Sup)	(Default_mode|Central_executive)&(Default_mode|Central_executive)
rfMRI connectivity (ICA100 edge 202)	(Frontal|Cerebellum)&(Frontal_Sup)	(Central_executive|Default_mode)&(Default_mode|Central_executive)
rfMRI connectivity (ICA100 edge 203)	(Frontal_Sup)&(Frontal_Sup)	(Default_mode)&(Default_mode|Central_executive)
rfMRI connectivity (ICA100 edge 204)	(Cuneus|Occipital)&(Frontal_Sup)	(Visual)&(Default_mode|Central_executive)
rfMRI connectivity (ICA100 edge 205)	(Insula|Cingulate)&(Frontal_Sup)	(Salience|Default_mode)&(Default_mode|Central_executive)
rfMRI connectivity (ICA100 edge 206)	(Occipital)&(Frontal_Sup)	(Visual)&(Default_mode|Central_executive)
rfMRI connectivity (ICA100 edge 207)	(Cerebellum)&(Frontal_Sup)	(Subcortical-cerebellum)&(Default_mode|Central_executive)
rfMRI connectivity (ICA100 edge 208)	(Parietal)&(Frontal_Sup)	(Attention|Central_executive|Salience)&(Default_mode|Central_executive)
rfMRI connectivity (ICA100 edge 209)	(Precuneus|Cuneus|Cingulate)&(Frontal_Sup)	(Default_mode|Central_executive)&(Default_mode|Central_executive)
rfMRI connectivity (ICA100 edge 210)	(Postcentral|Precentral)&(Frontal_Sup)	(Motor|Attention)&(Default_mode|Central_executive)
rfMRI connectivity (ICA100 edge 211)	(Calcarine|Lingual|Cuneus)&(Temporal_Sup)	(Visual)&(Default_mode|Motor)
rfMRI connectivity (ICA100 edge 212)	(RolandicOper|SupraMarginal|Insula)&(Temporal_Sup)	(Salience|Motor)&(Default_mode|Motor)
rfMRI connectivity (ICA100 edge 213)	(Lingual|Fusiform)&(Temporal_Sup)	(Visual)&(Default_mode|Motor)
rfMRI connectivity (ICA100 edge 214)	(Occipital)&(Temporal_Sup)	(Attention|Visual)&(Default_mode|Motor)
rfMRI connectivity (ICA100 edge 215)	(Precuneus|Angular|Cingulate)&(Temporal_Sup)	(Default_mode|Central_executive)&(Default_mode|Motor)
rfMRI connectivity (ICA100 edge 216)	(Postcentral|Precentral)&(Temporal_Sup)	(Motor)&(Default_mode|Motor)
rfMRI connectivity (ICA100 edge 217)	(Frontal|Cingulate)&(Temporal_Sup)	(Default_mode|Limbic)&(Default_mode|Motor)
rfMRI connectivity (ICA100 edge 218)	(Calcarine|Lingual)&(Temporal_Sup)	(Visual)&(Default_mode|Motor)
rfMRI connectivity (ICA100 edge 219)	(Temporal)&(Temporal_Sup)	(Default_mode)&(Default_mode|Motor)
rfMRI connectivity (ICA100 edge 220)	(OccipitalPrecuneus)&(Temporal_Sup)	(Default_mode|Central_executive)&(Default_mode|Motor)
rfMRI connectivity (ICA100 edge 221)	(Angular|Temporal)&(Temporal_Sup)	(Default_mode|Central_executive)&(Default_mode|Motor)
rfMRI connectivity (ICA100 edge 222)	(Frontal|Cerebellum)&(Temporal_Sup)	(Central_executive|Default_mode)&(Default_mode|Motor)
rfMRI connectivity (ICA100 edge 223)	(Frontal_Sup)&(Temporal_Sup)	(Default_mode)&(Default_mode|Motor)
rfMRI connectivity (ICA100 edge 224)	(Cuneus|Occipital)&(Temporal_Sup)	(Visual)&(Default_mode|Motor)
rfMRI connectivity (ICA100 edge 225)	(Insula|Cingulate)&(Temporal_Sup)	(Salience|Default_mode)&(Default_mode|Motor)
rfMRI connectivity (ICA100 edge 226)	(Occipital)&(Temporal_Sup)	(Visual)&(Default_mode|Motor)
rfMRI connectivity (ICA100 edge 227)	(Cerebellum)&(Temporal_Sup)	(Subcortical-cerebellum)&(Default_mode|Motor)
rfMRI connectivity (ICA100 edge 228)	(Parietal)&(Temporal_Sup)	(Attention|Central_executive|Salience)&(Default_mode|Motor)
rfMRI connectivity (ICA100 edge 229)	(Precuneus|Cuneus|Cingulate)&(Temporal_Sup)	(Default_mode|Central_executive)&(Default_mode|Motor)
rfMRI connectivity (ICA100 edge 230)	(Postcentral|Precentral)&(Temporal_Sup)	(Motor|Attention)&(Default_mode|Motor)
rfMRI connectivity (ICA100 edge 231)	(Frontal_Sup)&(Temporal_Sup)	(Default_mode|Central_executive)&(Default_mode|Motor)
rfMRI connectivity (ICA100 edge 232)	(Calcarine|Lingual|Cuneus)&(Cerebellum)	(Visual)&(Subcortical-cerebellum)
rfMRI connectivity (ICA100 edge 233)	(RolandicOper|SupraMarginal|Insula)&(Cerebellum)	(Salience|Motor)&(Subcortical-cerebellum)
rfMRI connectivity (ICA100 edge 234)	(Lingual|Fusiform)&(Cerebellum)	(Visual)&(Subcortical-cerebellum)
rfMRI connectivity (ICA100 edge 235)	(Occipital)&(Cerebellum)	(Attention|Visual)&(Subcortical-cerebellum)
rfMRI connectivity (ICA100 edge 236)	(Precuneus|Angular|Cingulate)&(Cerebellum)	(Default_mode|Central_executive)&(Subcortical-cerebellum)
rfMRI connectivity (ICA100 edge 237)	(Postcentral|Precentral)&(Cerebellum)	(Motor)&(Subcortical-cerebellum)
rfMRI connectivity (ICA100 edge 238)	(Frontal|Cingulate)&(Cerebellum)	(Default_mode|Limbic)&(Subcortical-cerebellum)
rfMRI connectivity (ICA100 edge 239)	(Calcarine|Lingual)&(Cerebellum)	(Visual)&(Subcortical-cerebellum)
rfMRI connectivity (ICA100 edge 240)	(Temporal)&(Cerebellum)	(Default_mode)&(Subcortical-cerebellum)
rfMRI connectivity (ICA100 edge 241)	(OccipitalPrecuneus)&(Cerebellum)	(Default_mode|Central_executive)&(Subcortical-cerebellum)
rfMRI connectivity (ICA100 edge 242)	(Angular|Temporal)&(Cerebellum)	(Default_mode|Central_executive)&(Subcortical-cerebellum)
rfMRI connectivity (ICA100 edge 243)	(Frontal|Cerebellum)&(Cerebellum)	(Central_executive|Default_mode)&(Subcortical-cerebellum)
rfMRI connectivity (ICA100 edge 244)	(Frontal_Sup)&(Cerebellum)	(Default_mode)&(Subcortical-cerebellum)
rfMRI connectivity (ICA100 edge 245)	(Cuneus|Occipital)&(Cerebellum)	(Visual)&(Subcortical-cerebellum)
rfMRI connectivity (ICA100 edge 246)	(Insula|Cingulate)&(Cerebellum)	(Salience|Default_mode)&(Subcortical-cerebellum)
rfMRI connectivity (ICA100 edge 247)	(Occipital)&(Cerebellum)	(Visual)&(Subcortical-cerebellum)
rfMRI connectivity (ICA100 edge 248)	(Cerebellum)&(Cerebellum)	(Subcortical-cerebellum)&(Subcortical-cerebellum)
rfMRI connectivity (ICA100 edge 249)	(Parietal)&(Cerebellum)	(Attention|Central_executive|Salience)&(Subcortical-cerebellum)
rfMRI connectivity (ICA100 edge 250)	(Precuneus|Cuneus|Cingulate)&(Cerebellum)	(Default_mode|Central_executive)&(Subcortical-cerebellum)
rfMRI connectivity (ICA100 edge 251)	(Postcentral|Precentral)&(Cerebellum)	(Motor|Attention)&(Subcortical-cerebellum)
rfMRI connectivity (ICA100 edge 252)	(Frontal_Sup)&(Cerebellum)	(Default_mode|Central_executive)&(Subcortical-cerebellum)
rfMRI connectivity (ICA100 edge 253)	(Temporal_Sup)&(Cerebellum)	(Default_mode|Motor)&(Subcortical-cerebellum)
rfMRI connectivity (ICA100 edge 254)	(Calcarine|Lingual|Cuneus)&(Parietal)	(Visual)&(Central_executive|Attention)
rfMRI connectivity (ICA100 edge 255)	(RolandicOper|SupraMarginal|Insula)&(Parietal)	(Salience|Motor)&(Central_executive|Attention)
rfMRI connectivity (ICA100 edge 256)	(Lingual|Fusiform)&(Parietal)	(Visual)&(Central_executive|Attention)
rfMRI connectivity (ICA100 edge 257)	(Occipital)&(Parietal)	(Attention|Visual)&(Central_executive|Attention)
rfMRI connectivity (ICA100 edge 258)	(Precuneus|Angular|Cingulate)&(Parietal)	(Default_mode|Central_executive)&(Central_executive|Attention)
rfMRI connectivity (ICA100 edge 259)	(Postcentral|Precentral)&(Parietal)	(Motor)&(Central_executive|Attention)
rfMRI connectivity (ICA100 edge 260)	(Frontal|Cingulate)&(Parietal)	(Default_mode|Limbic)&(Central_executive|Attention)
rfMRI connectivity (ICA100 edge 261)	(Calcarine|Lingual)&(Parietal)	(Visual)&(Central_executive|Attention)
rfMRI connectivity (ICA100 edge 262)	(Temporal)&(Parietal)	(Default_mode)&(Central_executive|Attention)
rfMRI connectivity (ICA100 edge 263)	(OccipitalPrecuneus)&(Parietal)	(Default_mode|Central_executive)&(Central_executive|Attention)
rfMRI connectivity (ICA100 edge 264)	(Angular|Temporal)&(Parietal)	(Default_mode|Central_executive)&(Central_executive|Attention)
rfMRI connectivity (ICA100 edge 265)	(Frontal|Cerebellum)&(Parietal)	(Central_executive|Default_mode)&(Central_executive|Attention)
rfMRI connectivity (ICA100 edge 266)	(Frontal_Sup)&(Parietal)	(Default_mode)&(Central_executive|Attention)
rfMRI connectivity (ICA100 edge 267)	(Cuneus|Occipital)&(Parietal)	(Visual)&(Central_executive|Attention)
rfMRI connectivity (ICA100 edge 268)	(Insula|Cingulate)&(Parietal)	(Salience|Default_mode)&(Central_executive|Attention)
rfMRI connectivity (ICA100 edge 269)	(Occipital)&(Parietal)	(Visual)&(Central_executive|Attention)
rfMRI connectivity (ICA100 edge 270)	(Cerebellum)&(Parietal)	(Subcortical-cerebellum)&(Central_executive|Attention)
rfMRI connectivity (ICA100 edge 271)	(Parietal)&(Parietal)	(Attention|Central_executive|Salience)&(Central_executive|Attention)
rfMRI connectivity (ICA100 edge 272)	(Precuneus|Cuneus|Cingulate)&(Parietal)	(Default_mode|Central_executive)&(Central_executive|Attention)
rfMRI connectivity (ICA100 edge 273)	(Postcentral|Precentral)&(Parietal)	(Motor|Attention)&(Central_executive|Attention)
rfMRI connectivity (ICA100 edge 274)	(Frontal_Sup)&(Parietal)	(Default_mode|Central_executive)&(Central_executive|Attention)
rfMRI connectivity (ICA100 edge 275)	(Temporal_Sup)&(Parietal)	(Default_mode|Motor)&(Central_executive|Attention)
rfMRI connectivity (ICA100 edge 276)	(Cerebellum)&(Parietal)	(Subcortical-cerebellum)&(Central_executive|Attention)
rfMRI connectivity (ICA100 edge 277)	(Calcarine|Lingual|Cuneus)&(Frontal|Precentral)	(Visual)&(Central_executive)
rfMRI connectivity (ICA100 edge 278)	(RolandicOper|SupraMarginal|Insula)&(Frontal|Precentral)	(Salience|Motor)&(Central_executive)
rfMRI connectivity (ICA100 edge 279)	(Lingual|Fusiform)&(Frontal|Precentral)	(Visual)&(Central_executive)
rfMRI connectivity (ICA100 edge 280)	(Occipital)&(Frontal|Precentral)	(Attention|Visual)&(Central_executive)
rfMRI connectivity (ICA100 edge 281)	(Precuneus|Angular|Cingulate)&(Frontal|Precentral)	(Default_mode|Central_executive)&(Central_executive)
rfMRI connectivity (ICA100 edge 282)	(Postcentral|Precentral)&(Frontal|Precentral)	(Motor)&(Central_executive)
rfMRI connectivity (ICA100 edge 283)	(Frontal|Cingulate)&(Frontal|Precentral)	(Default_mode|Limbic)&(Central_executive)
rfMRI connectivity (ICA100 edge 284)	(Calcarine|Lingual)&(Frontal|Precentral)	(Visual)&(Central_executive)
rfMRI connectivity (ICA100 edge 285)	(Temporal)&(Frontal|Precentral)	(Default_mode)&(Central_executive)
rfMRI connectivity (ICA100 edge 286)	(OccipitalPrecuneus)&(Frontal|Precentral)	(Default_mode|Central_executive)&(Central_executive)
rfMRI connectivity (ICA100 edge 287)	(Angular|Temporal)&(Frontal|Precentral)	(Default_mode|Central_executive)&(Central_executive)
rfMRI connectivity (ICA100 edge 288)	(Frontal|Cerebellum)&(Frontal|Precentral)	(Central_executive|Default_mode)&(Central_executive)
rfMRI connectivity (ICA100 edge 289)	(Frontal_Sup)&(Frontal|Precentral)	(Default_mode)&(Central_executive)
rfMRI connectivity (ICA100 edge 290)	(Cuneus|Occipital)&(Frontal|Precentral)	(Visual)&(Central_executive)
rfMRI connectivity (ICA100 edge 291)	(Insula|Cingulate)&(Frontal|Precentral)	(Salience|Default_mode)&(Central_executive)
rfMRI connectivity (ICA100 edge 292)	(Occipital)&(Frontal|Precentral)	(Visual)&(Central_executive)
rfMRI connectivity (ICA100 edge 293)	(Cerebellum)&(Frontal|Precentral)	(Subcortical-cerebellum)&(Central_executive)
rfMRI connectivity (ICA100 edge 294)	(Parietal)&(Frontal|Precentral)	(Attention|Central_executive|Salience)&(Central_executive)
rfMRI connectivity (ICA100 edge 295)	(Precuneus|Cuneus|Cingulate)&(Frontal|Precentral)	(Default_mode|Central_executive)&(Central_executive)
rfMRI connectivity (ICA100 edge 296)	(Postcentral|Precentral)&(Frontal|Precentral)	(Motor|Attention)&(Central_executive)
rfMRI connectivity (ICA100 edge 297)	(Frontal_Sup)&(Frontal|Precentral)	(Default_mode|Central_executive)&(Central_executive)
rfMRI connectivity (ICA100 edge 298)	(Temporal_Sup)&(Frontal|Precentral)	(Default_mode|Motor)&(Central_executive)
rfMRI connectivity (ICA100 edge 299)	(Cerebellum)&(Frontal|Precentral)	(Subcortical-cerebellum)&(Central_executive)
rfMRI connectivity (ICA100 edge 300)	(Parietal)&(Frontal|Precentral)	(Central_executive|Attention)&(Central_executive)
rfMRI connectivity (ICA100 edge 301)	(Calcarine|Lingual|Cuneus)&(Parietal|Frontal)	(Visual)&(Attention|Central_executive)
rfMRI connectivity (ICA100 edge 302)	(RolandicOper|SupraMarginal|Insula)&(Parietal|Frontal)	(Salience|Motor)&(Attention|Central_executive)
rfMRI connectivity (ICA100 edge 303)	(Lingual|Fusiform)&(Parietal|Frontal)	(Visual)&(Attention|Central_executive)
rfMRI connectivity (ICA100 edge 304)	(Occipital)&(Parietal|Frontal)	(Attention|Visual)&(Attention|Central_executive)
rfMRI connectivity (ICA100 edge 305)	(Precuneus|Angular|Cingulate)&(Parietal|Frontal)	(Default_mode|Central_executive)&(Attention|Central_executive)
rfMRI connectivity (ICA100 edge 306)	(Postcentral|Precentral)&(Parietal|Frontal)	(Motor)&(Attention|Central_executive)
rfMRI connectivity (ICA100 edge 307)	(Frontal|Cingulate)&(Parietal|Frontal)	(Default_mode|Limbic)&(Attention|Central_executive)
rfMRI connectivity (ICA100 edge 308)	(Calcarine|Lingual)&(Parietal|Frontal)	(Visual)&(Attention|Central_executive)
rfMRI connectivity (ICA100 edge 309)	(Temporal)&(Parietal|Frontal)	(Default_mode)&(Attention|Central_executive)
rfMRI connectivity (ICA100 edge 310)	(OccipitalPrecuneus)&(Parietal|Frontal)	(Default_mode|Central_executive)&(Attention|Central_executive)
rfMRI connectivity (ICA100 edge 311)	(Angular|Temporal)&(Parietal|Frontal)	(Default_mode|Central_executive)&(Attention|Central_executive)
rfMRI connectivity (ICA100 edge 312)	(Frontal|Cerebellum)&(Parietal|Frontal)	(Central_executive|Default_mode)&(Attention|Central_executive)
rfMRI connectivity (ICA100 edge 313)	(Frontal_Sup)&(Parietal|Frontal)	(Default_mode)&(Attention|Central_executive)
rfMRI connectivity (ICA100 edge 314)	(Cuneus|Occipital)&(Parietal|Frontal)	(Visual)&(Attention|Central_executive)
rfMRI connectivity (ICA100 edge 315)	(Insula|Cingulate)&(Parietal|Frontal)	(Salience|Default_mode)&(Attention|Central_executive)
rfMRI connectivity (ICA100 edge 316)	(Occipital)&(Parietal|Frontal)	(Visual)&(Attention|Central_executive)
rfMRI connectivity (ICA100 edge 317)	(Cerebellum)&(Parietal|Frontal)	(Subcortical-cerebellum)&(Attention|Central_executive)
rfMRI connectivity (ICA100 edge 318)	(Parietal)&(Parietal|Frontal)	(Attention|Central_executive|Salience)&(Attention|Central_executive)
rfMRI connectivity (ICA100 edge 319)	(Precuneus|Cuneus|Cingulate)&(Parietal|Frontal)	(Default_mode|Central_executive)&(Attention|Central_executive)
rfMRI connectivity (ICA100 edge 320)	(Postcentral|Precentral)&(Parietal|Frontal)	(Motor|Attention)&(Attention|Central_executive)
rfMRI connectivity (ICA100 edge 321)	(Frontal_Sup)&(Parietal|Frontal)	(Default_mode|Central_executive)&(Attention|Central_executive)
rfMRI connectivity (ICA100 edge 322)	(Temporal_Sup)&(Parietal|Frontal)	(Default_mode|Motor)&(Attention|Central_executive)
rfMRI connectivity (ICA100 edge 323)	(Cerebellum)&(Parietal|Frontal)	(Subcortical-cerebellum)&(Attention|Central_executive)
rfMRI connectivity (ICA100 edge 324)	(Parietal)&(Parietal|Frontal)	(Central_executive|Attention)&(Attention|Central_executive)
rfMRI connectivity (ICA100 edge 325)	(Frontal|Precentral)&(Parietal|Frontal)	(Central_executive)&(Attention|Central_executive)
rfMRI connectivity (ICA100 edge 326)	(Calcarine|Lingual|Cuneus)&(Precentral|Frontal|Supp_Motor_Area)	(Visual)&(Attention|Salience|Motor)
rfMRI connectivity (ICA100 edge 327)	(RolandicOper|SupraMarginal|Insula)&(Precentral|Frontal|Supp_Motor_Area)	(Salience|Motor)&(Attention|Salience|Motor)
rfMRI connectivity (ICA100 edge 328)	(Lingual|Fusiform)&(Precentral|Frontal|Supp_Motor_Area)	(Visual)&(Attention|Salience|Motor)
rfMRI connectivity (ICA100 edge 329)	(Occipital)&(Precentral|Frontal|Supp_Motor_Area)	(Attention|Visual)&(Attention|Salience|Motor)
rfMRI connectivity (ICA100 edge 330)	(Precuneus|Angular|Cingulate)&(Precentral|Frontal|Supp_Motor_Area)	(Default_mode|Central_executive)&(Attention|Salience|Motor)
rfMRI connectivity (ICA100 edge 331)	(Postcentral|Precentral)&(Precentral|Frontal|Supp_Motor_Area)	(Motor)&(Attention|Salience|Motor)
rfMRI connectivity (ICA100 edge 332)	(Frontal|Cingulate)&(Precentral|Frontal|Supp_Motor_Area)	(Default_mode|Limbic)&(Attention|Salience|Motor)
rfMRI connectivity (ICA100 edge 333)	(Calcarine|Lingual)&(Precentral|Frontal|Supp_Motor_Area)	(Visual)&(Attention|Salience|Motor)
rfMRI connectivity (ICA100 edge 334)	(Temporal)&(Precentral|Frontal|Supp_Motor_Area)	(Default_mode)&(Attention|Salience|Motor)
rfMRI connectivity (ICA100 edge 335)	(OccipitalPrecuneus)&(Precentral|Frontal|Supp_Motor_Area)	(Default_mode|Central_executive)&(Attention|Salience|Motor)
rfMRI connectivity (ICA100 edge 336)	(Angular|Temporal)&(Precentral|Frontal|Supp_Motor_Area)	(Default_mode|Central_executive)&(Attention|Salience|Motor)
rfMRI connectivity (ICA100 edge 337)	(Frontal|Cerebellum)&(Precentral|Frontal|Supp_Motor_Area)	(Central_executive|Default_mode)&(Attention|Salience|Motor)
rfMRI connectivity (ICA100 edge 338)	(Frontal_Sup)&(Precentral|Frontal|Supp_Motor_Area)	(Default_mode)&(Attention|Salience|Motor)
rfMRI connectivity (ICA100 edge 339)	(Cuneus|Occipital)&(Precentral|Frontal|Supp_Motor_Area)	(Visual)&(Attention|Salience|Motor)
rfMRI connectivity (ICA100 edge 340)	(Insula|Cingulate)&(Precentral|Frontal|Supp_Motor_Area)	(Salience|Default_mode)&(Attention|Salience|Motor)
rfMRI connectivity (ICA100 edge 341)	(Occipital)&(Precentral|Frontal|Supp_Motor_Area)	(Visual)&(Attention|Salience|Motor)
rfMRI connectivity (ICA100 edge 342)	(Cerebellum)&(Precentral|Frontal|Supp_Motor_Area)	(Subcortical-cerebellum)&(Attention|Salience|Motor)
rfMRI connectivity (ICA100 edge 343)	(Parietal)&(Precentral|Frontal|Supp_Motor_Area)	(Attention|Central_executive|Salience)&(Attention|Salience|Motor)
rfMRI connectivity (ICA100 edge 344)	(Precuneus|Cuneus|Cingulate)&(Precentral|Frontal|Supp_Motor_Area)	(Default_mode|Central_executive)&(Attention|Salience|Motor)
rfMRI connectivity (ICA100 edge 345)	(Postcentral|Precentral)&(Precentral|Frontal|Supp_Motor_Area)	(Motor|Attention)&(Attention|Salience|Motor)
rfMRI connectivity (ICA100 edge 346)	(Frontal_Sup)&(Precentral|Frontal|Supp_Motor_Area)	(Default_mode|Central_executive)&(Attention|Salience|Motor)
rfMRI connectivity (ICA100 edge 347)	(Temporal_Sup)&(Precentral|Frontal|Supp_Motor_Area)	(Default_mode|Motor)&(Attention|Salience|Motor)
rfMRI connectivity (ICA100 edge 348)	(Cerebellum)&(Precentral|Frontal|Supp_Motor_Area)	(Subcortical-cerebellum)&(Attention|Salience|Motor)
rfMRI connectivity (ICA100 edge 349)	(Parietal)&(Precentral|Frontal|Supp_Motor_Area)	(Central_executive|Attention)&(Attention|Salience|Motor)
rfMRI connectivity (ICA100 edge 350)	(Frontal|Precentral)&(Precentral|Frontal|Supp_Motor_Area)	(Central_executive)&(Attention|Salience|Motor)
rfMRI connectivity (ICA100 edge 351)	(Parietal|Frontal)&(Precentral|Frontal|Supp_Motor_Area)	(Attention|Central_executive)&(Attention|Salience|Motor)
rfMRI connectivity (ICA100 edge 352)	(Calcarine|Lingual|Cuneus)&(Supp_Motor_Area|Frontal)	(Visual)&(Salience|Default_mode)
rfMRI connectivity (ICA100 edge 353)	(RolandicOper|SupraMarginal|Insula)&(Supp_Motor_Area|Frontal)	(Salience|Motor)&(Salience|Default_mode)
rfMRI connectivity (ICA100 edge 354)	(Lingual|Fusiform)&(Supp_Motor_Area|Frontal)	(Visual)&(Salience|Default_mode)
rfMRI connectivity (ICA100 edge 355)	(Occipital)&(Supp_Motor_Area|Frontal)	(Attention|Visual)&(Salience|Default_mode)
rfMRI connectivity (ICA100 edge 356)	(Precuneus|Angular|Cingulate)&(Supp_Motor_Area|Frontal)	(Default_mode|Central_executive)&(Salience|Default_mode)
rfMRI connectivity (ICA100 edge 357)	(Postcentral|Precentral)&(Supp_Motor_Area|Frontal)	(Motor)&(Salience|Default_mode)
rfMRI connectivity (ICA100 edge 358)	(Frontal|Cingulate)&(Supp_Motor_Area|Frontal)	(Default_mode|Limbic)&(Salience|Default_mode)
rfMRI connectivity (ICA100 edge 359)	(Calcarine|Lingual)&(Supp_Motor_Area|Frontal)	(Visual)&(Salience|Default_mode)
rfMRI connectivity (ICA100 edge 360)	(Temporal)&(Supp_Motor_Area|Frontal)	(Default_mode)&(Salience|Default_mode)
rfMRI connectivity (ICA100 edge 361)	(OccipitalPrecuneus)&(Supp_Motor_Area|Frontal)	(Default_mode|Central_executive)&(Salience|Default_mode)
rfMRI connectivity (ICA100 edge 362)	(Angular|Temporal)&(Supp_Motor_Area|Frontal)	(Default_mode|Central_executive)&(Salience|Default_mode)
rfMRI connectivity (ICA100 edge 363)	(Frontal|Cerebellum)&(Supp_Motor_Area|Frontal)	(Central_executive|Default_mode)&(Salience|Default_mode)
rfMRI connectivity (ICA100 edge 364)	(Frontal_Sup)&(Supp_Motor_Area|Frontal)	(Default_mode)&(Salience|Default_mode)
rfMRI connectivity (ICA100 edge 365)	(Cuneus|Occipital)&(Supp_Motor_Area|Frontal)	(Visual)&(Salience|Default_mode)
rfMRI connectivity (ICA100 edge 366)	(Insula|Cingulate)&(Supp_Motor_Area|Frontal)	(Salience|Default_mode)&(Salience|Default_mode)
rfMRI connectivity (ICA100 edge 367)	(Occipital)&(Supp_Motor_Area|Frontal)	(Visual)&(Salience|Default_mode)
rfMRI connectivity (ICA100 edge 368)	(Cerebellum)&(Supp_Motor_Area|Frontal)	(Subcortical-cerebellum)&(Salience|Default_mode)
rfMRI connectivity (ICA100 edge 369)	(Parietal)&(Supp_Motor_Area|Frontal)	(Attention|Central_executive|Salience)&(Salience|Default_mode)
rfMRI connectivity (ICA100 edge 370)	(Precuneus|Cuneus|Cingulate)&(Supp_Motor_Area|Frontal)	(Default_mode|Central_executive)&(Salience|Default_mode)
rfMRI connectivity (ICA100 edge 371)	(Postcentral|Precentral)&(Supp_Motor_Area|Frontal)	(Motor|Attention)&(Salience|Default_mode)
rfMRI connectivity (ICA100 edge 372)	(Frontal_Sup)&(Supp_Motor_Area|Frontal)	(Default_mode|Central_executive)&(Salience|Default_mode)
rfMRI connectivity (ICA100 edge 373)	(Temporal_Sup)&(Supp_Motor_Area|Frontal)	(Default_mode|Motor)&(Salience|Default_mode)
rfMRI connectivity (ICA100 edge 374)	(Cerebellum)&(Supp_Motor_Area|Frontal)	(Subcortical-cerebellum)&(Salience|Default_mode)
rfMRI connectivity (ICA100 edge 375)	(Parietal)&(Supp_Motor_Area|Frontal)	(Central_executive|Attention)&(Salience|Default_mode)
rfMRI connectivity (ICA100 edge 376)	(Frontal|Precentral)&(Supp_Motor_Area|Frontal)	(Central_executive)&(Salience|Default_mode)
rfMRI connectivity (ICA100 edge 377)	(Parietal|Frontal)&(Supp_Motor_Area|Frontal)	(Attention|Central_executive)&(Salience|Default_mode)
rfMRI connectivity (ICA100 edge 378)	(Precentral|Frontal|Supp_Motor_Area)&(Supp_Motor_Area|Frontal)	(Attention|Salience|Motor)&(Salience|Default_mode)
rfMRI connectivity (ICA100 edge 379)	(Calcarine|Lingual|Cuneus)&(Parietal)	(Visual)&(Central_executive|Salience)
rfMRI connectivity (ICA100 edge 380)	(RolandicOper|SupraMarginal|Insula)&(Parietal)	(Salience|Motor)&(Central_executive|Salience)
rfMRI connectivity (ICA100 edge 381)	(Lingual|Fusiform)&(Parietal)	(Visual)&(Central_executive|Salience)
rfMRI connectivity (ICA100 edge 382)	(Occipital)&(Parietal)	(Attention|Visual)&(Central_executive|Salience)
rfMRI connectivity (ICA100 edge 383)	(Precuneus|Angular|Cingulate)&(Parietal)	(Default_mode|Central_executive)&(Central_executive|Salience)
rfMRI connectivity (ICA100 edge 384)	(Postcentral|Precentral)&(Parietal)	(Motor)&(Central_executive|Salience)
rfMRI connectivity (ICA100 edge 385)	(Frontal|Cingulate)&(Parietal)	(Default_mode|Limbic)&(Central_executive|Salience)
rfMRI connectivity (ICA100 edge 386)	(Calcarine|Lingual)&(Parietal)	(Visual)&(Central_executive|Salience)
rfMRI connectivity (ICA100 edge 387)	(Temporal)&(Parietal)	(Default_mode)&(Central_executive|Salience)
rfMRI connectivity (ICA100 edge 388)	(OccipitalPrecuneus)&(Parietal)	(Default_mode|Central_executive)&(Central_executive|Salience)
rfMRI connectivity (ICA100 edge 389)	(Angular|Temporal)&(Parietal)	(Default_mode|Central_executive)&(Central_executive|Salience)
rfMRI connectivity (ICA100 edge 390)	(Frontal|Cerebellum)&(Parietal)	(Central_executive|Default_mode)&(Central_executive|Salience)
rfMRI connectivity (ICA100 edge 391)	(Frontal_Sup)&(Parietal)	(Default_mode)&(Central_executive|Salience)
rfMRI connectivity (ICA100 edge 392)	(Cuneus|Occipital)&(Parietal)	(Visual)&(Central_executive|Salience)
rfMRI connectivity (ICA100 edge 393)	(Insula|Cingulate)&(Parietal)	(Salience|Default_mode)&(Central_executive|Salience)
rfMRI connectivity (ICA100 edge 394)	(Occipital)&(Parietal)	(Visual)&(Central_executive|Salience)
rfMRI connectivity (ICA100 edge 395)	(Cerebellum)&(Parietal)	(Subcortical-cerebellum)&(Central_executive|Salience)
rfMRI connectivity (ICA100 edge 396)	(Parietal)&(Parietal)	(Attention|Central_executive|Salience)&(Central_executive|Salience)
rfMRI connectivity (ICA100 edge 397)	(Precuneus|Cuneus|Cingulate)&(Parietal)	(Default_mode|Central_executive)&(Central_executive|Salience)
rfMRI connectivity (ICA100 edge 398)	(Postcentral|Precentral)&(Parietal)	(Motor|Attention)&(Central_executive|Salience)
rfMRI connectivity (ICA100 edge 399)	(Frontal_Sup)&(Parietal)	(Default_mode|Central_executive)&(Central_executive|Salience)
rfMRI connectivity (ICA100 edge 400)	(Temporal_Sup)&(Parietal)	(Default_mode|Motor)&(Central_executive|Salience)
rfMRI connectivity (ICA100 edge 401)	(Cerebellum)&(Parietal)	(Subcortical-cerebellum)&(Central_executive|Salience)
rfMRI connectivity (ICA100 edge 402)	(Parietal)&(Parietal)	(Central_executive|Attention)&(Central_executive|Salience)
rfMRI connectivity (ICA100 edge 403)	(Frontal|Precentral)&(Parietal)	(Central_executive)&(Central_executive|Salience)
rfMRI connectivity (ICA100 edge 404)	(Parietal|Frontal)&(Parietal)	(Attention|Central_executive)&(Central_executive|Salience)
rfMRI connectivity (ICA100 edge 405)	(Precentral|Frontal|Supp_Motor_Area)&(Parietal)	(Attention|Salience|Motor)&(Central_executive|Salience)
rfMRI connectivity (ICA100 edge 406)	(Supp_Motor_Area|Frontal)&(Parietal)	(Salience|Default_mode)&(Central_executive|Salience)
rfMRI connectivity (ICA100 edge 407)	(Calcarine|Lingual|Cuneus)&(Paracentral)	(Visual)&(Motor)
rfMRI connectivity (ICA100 edge 408)	(RolandicOper|SupraMarginal|Insula)&(Paracentral)	(Salience|Motor)&(Motor)
rfMRI connectivity (ICA100 edge 409)	(Lingual|Fusiform)&(Paracentral)	(Visual)&(Motor)
rfMRI connectivity (ICA100 edge 410)	(Occipital)&(Paracentral)	(Attention|Visual)&(Motor)
rfMRI connectivity (ICA100 edge 411)	(Precuneus|Angular|Cingulate)&(Paracentral)	(Default_mode|Central_executive)&(Motor)
rfMRI connectivity (ICA100 edge 412)	(Postcentral|Precentral)&(Paracentral)	(Motor)&(Motor)
rfMRI connectivity (ICA100 edge 413)	(Frontal|Cingulate)&(Paracentral)	(Default_mode|Limbic)&(Motor)
rfMRI connectivity (ICA100 edge 414)	(Calcarine|Lingual)&(Paracentral)	(Visual)&(Motor)
rfMRI connectivity (ICA100 edge 415)	(Temporal)&(Paracentral)	(Default_mode)&(Motor)
rfMRI connectivity (ICA100 edge 416)	(OccipitalPrecuneus)&(Paracentral)	(Default_mode|Central_executive)&(Motor)
rfMRI connectivity (ICA100 edge 417)	(Angular|Temporal)&(Paracentral)	(Default_mode|Central_executive)&(Motor)
rfMRI connectivity (ICA100 edge 418)	(Frontal|Cerebellum)&(Paracentral)	(Central_executive|Default_mode)&(Motor)
rfMRI connectivity (ICA100 edge 419)	(Frontal_Sup)&(Paracentral)	(Default_mode)&(Motor)
rfMRI connectivity (ICA100 edge 420)	(Cuneus|Occipital)&(Paracentral)	(Visual)&(Motor)
rfMRI connectivity (ICA100 edge 421)	(Insula|Cingulate)&(Paracentral)	(Salience|Default_mode)&(Motor)
rfMRI connectivity (ICA100 edge 422)	(Occipital)&(Paracentral)	(Visual)&(Motor)
rfMRI connectivity (ICA100 edge 423)	(Cerebellum)&(Paracentral)	(Subcortical-cerebellum)&(Motor)
rfMRI connectivity (ICA100 edge 424)	(Parietal)&(Paracentral)	(Attention|Central_executive|Salience)&(Motor)
rfMRI connectivity (ICA100 edge 425)	(Precuneus|Cuneus|Cingulate)&(Paracentral)	(Default_mode|Central_executive)&(Motor)
rfMRI connectivity (ICA100 edge 426)	(Postcentral|Precentral)&(Paracentral)	(Motor|Attention)&(Motor)
rfMRI connectivity (ICA100 edge 427)	(Frontal_Sup)&(Paracentral)	(Default_mode|Central_executive)&(Motor)
rfMRI connectivity (ICA100 edge 428)	(Temporal_Sup)&(Paracentral)	(Default_mode|Motor)&(Motor)
rfMRI connectivity (ICA100 edge 429)	(Cerebellum)&(Paracentral)	(Subcortical-cerebellum)&(Motor)
rfMRI connectivity (ICA100 edge 430)	(Parietal)&(Paracentral)	(Central_executive|Attention)&(Motor)
rfMRI connectivity (ICA100 edge 431)	(Frontal|Precentral)&(Paracentral)	(Central_executive)&(Motor)
rfMRI connectivity (ICA100 edge 432)	(Parietal|Frontal)&(Paracentral)	(Attention|Central_executive)&(Motor)
rfMRI connectivity (ICA100 edge 433)	(Precentral|Frontal|Supp_Motor_Area)&(Paracentral)	(Attention|Salience|Motor)&(Motor)
rfMRI connectivity (ICA100 edge 434)	(Supp_Motor_Area|Frontal)&(Paracentral)	(Salience|Default_mode)&(Motor)
rfMRI connectivity (ICA100 edge 435)	(Parietal)&(Paracentral)	(Central_executive|Salience)&(Motor)
rfMRI connectivity (ICA100 edge 436)	(Calcarine|Lingual|Cuneus)&(Frontal)	(Visual)&(Central_executive)
rfMRI connectivity (ICA100 edge 437)	(RolandicOper|SupraMarginal|Insula)&(Frontal)	(Salience|Motor)&(Central_executive)
rfMRI connectivity (ICA100 edge 438)	(Lingual|Fusiform)&(Frontal)	(Visual)&(Central_executive)
rfMRI connectivity (ICA100 edge 439)	(Occipital)&(Frontal)	(Attention|Visual)&(Central_executive)
rfMRI connectivity (ICA100 edge 440)	(Precuneus|Angular|Cingulate)&(Frontal)	(Default_mode|Central_executive)&(Central_executive)
rfMRI connectivity (ICA100 edge 441)	(Postcentral|Precentral)&(Frontal)	(Motor)&(Central_executive)
rfMRI connectivity (ICA100 edge 442)	(Frontal|Cingulate)&(Frontal)	(Default_mode|Limbic)&(Central_executive)
rfMRI connectivity (ICA100 edge 443)	(Calcarine|Lingual)&(Frontal)	(Visual)&(Central_executive)
rfMRI connectivity (ICA100 edge 444)	(Temporal)&(Frontal)	(Default_mode)&(Central_executive)
rfMRI connectivity (ICA100 edge 445)	(OccipitalPrecuneus)&(Frontal)	(Default_mode|Central_executive)&(Central_executive)
rfMRI connectivity (ICA100 edge 446)	(Angular|Temporal)&(Frontal)	(Default_mode|Central_executive)&(Central_executive)
rfMRI connectivity (ICA100 edge 447)	(Frontal|Cerebellum)&(Frontal)	(Central_executive|Default_mode)&(Central_executive)
rfMRI connectivity (ICA100 edge 448)	(Frontal_Sup)&(Frontal)	(Default_mode)&(Central_executive)
rfMRI connectivity (ICA100 edge 449)	(Cuneus|Occipital)&(Frontal)	(Visual)&(Central_executive)
rfMRI connectivity (ICA100 edge 450)	(Insula|Cingulate)&(Frontal)	(Salience|Default_mode)&(Central_executive)
rfMRI connectivity (ICA100 edge 451)	(Occipital)&(Frontal)	(Visual)&(Central_executive)
rfMRI connectivity (ICA100 edge 452)	(Cerebellum)&(Frontal)	(Subcortical-cerebellum)&(Central_executive)
rfMRI connectivity (ICA100 edge 453)	(Parietal)&(Frontal)	(Attention|Central_executive|Salience)&(Central_executive)
rfMRI connectivity (ICA100 edge 454)	(Precuneus|Cuneus|Cingulate)&(Frontal)	(Default_mode|Central_executive)&(Central_executive)
rfMRI connectivity (ICA100 edge 455)	(Postcentral|Precentral)&(Frontal)	(Motor|Attention)&(Central_executive)
rfMRI connectivity (ICA100 edge 456)	(Frontal_Sup)&(Frontal)	(Default_mode|Central_executive)&(Central_executive)
rfMRI connectivity (ICA100 edge 457)	(Temporal_Sup)&(Frontal)	(Default_mode|Motor)&(Central_executive)
rfMRI connectivity (ICA100 edge 458)	(Cerebellum)&(Frontal)	(Subcortical-cerebellum)&(Central_executive)
rfMRI connectivity (ICA100 edge 459)	(Parietal)&(Frontal)	(Central_executive|Attention)&(Central_executive)
rfMRI connectivity (ICA100 edge 460)	(Frontal|Precentral)&(Frontal)	(Central_executive)&(Central_executive)
rfMRI connectivity (ICA100 edge 461)	(Parietal|Frontal)&(Frontal)	(Attention|Central_executive)&(Central_executive)
rfMRI connectivity (ICA100 edge 462)	(Precentral|Frontal|Supp_Motor_Area)&(Frontal)	(Attention|Salience|Motor)&(Central_executive)
rfMRI connectivity (ICA100 edge 463)	(Supp_Motor_Area|Frontal)&(Frontal)	(Salience|Default_mode)&(Central_executive)
rfMRI connectivity (ICA100 edge 464)	(Parietal)&(Frontal)	(Central_executive|Salience)&(Central_executive)
rfMRI connectivity (ICA100 edge 465)	(Paracentral)&(Frontal)	(Motor)&(Central_executive)
rfMRI connectivity (ICA100 edge 466)	(Calcarine|Lingual|Cuneus)&(Postcentral|Precentral)	(Visual)&(Motor|Attention)
rfMRI connectivity (ICA100 edge 467)	(RolandicOper|SupraMarginal|Insula)&(Postcentral|Precentral)	(Salience|Motor)&(Motor|Attention)
rfMRI connectivity (ICA100 edge 468)	(Lingual|Fusiform)&(Postcentral|Precentral)	(Visual)&(Motor|Attention)
rfMRI connectivity (ICA100 edge 469)	(Occipital)&(Postcentral|Precentral)	(Attention|Visual)&(Motor|Attention)
rfMRI connectivity (ICA100 edge 470)	(Precuneus|Angular|Cingulate)&(Postcentral|Precentral)	(Default_mode|Central_executive)&(Motor|Attention)
rfMRI connectivity (ICA100 edge 471)	(Postcentral|Precentral)&(Postcentral|Precentral)	(Motor)&(Motor|Attention)
rfMRI connectivity (ICA100 edge 472)	(Frontal|Cingulate)&(Postcentral|Precentral)	(Default_mode|Limbic)&(Motor|Attention)
rfMRI connectivity (ICA100 edge 473)	(Calcarine|Lingual)&(Postcentral|Precentral)	(Visual)&(Motor|Attention)
rfMRI connectivity (ICA100 edge 474)	(Temporal)&(Postcentral|Precentral)	(Default_mode)&(Motor|Attention)
rfMRI connectivity (ICA100 edge 475)	(OccipitalPrecuneus)&(Postcentral|Precentral)	(Default_mode|Central_executive)&(Motor|Attention)
rfMRI connectivity (ICA100 edge 476)	(Angular|Temporal)&(Postcentral|Precentral)	(Default_mode|Central_executive)&(Motor|Attention)
rfMRI connectivity (ICA100 edge 477)	(Frontal|Cerebellum)&(Postcentral|Precentral)	(Central_executive|Default_mode)&(Motor|Attention)
rfMRI connectivity (ICA100 edge 478)	(Frontal_Sup)&(Postcentral|Precentral)	(Default_mode)&(Motor|Attention)
rfMRI connectivity (ICA100 edge 479)	(Cuneus|Occipital)&(Postcentral|Precentral)	(Visual)&(Motor|Attention)
rfMRI connectivity (ICA100 edge 480)	(Insula|Cingulate)&(Postcentral|Precentral)	(Salience|Default_mode)&(Motor|Attention)
rfMRI connectivity (ICA100 edge 481)	(Occipital)&(Postcentral|Precentral)	(Visual)&(Motor|Attention)
rfMRI connectivity (ICA100 edge 482)	(Cerebellum)&(Postcentral|Precentral)	(Subcortical-cerebellum)&(Motor|Attention)
rfMRI connectivity (ICA100 edge 483)	(Parietal)&(Postcentral|Precentral)	(Attention|Central_executive|Salience)&(Motor|Attention)
rfMRI connectivity (ICA100 edge 484)	(Precuneus|Cuneus|Cingulate)&(Postcentral|Precentral)	(Default_mode|Central_executive)&(Motor|Attention)
rfMRI connectivity (ICA100 edge 485)	(Postcentral|Precentral)&(Postcentral|Precentral)	(Motor|Attention)&(Motor|Attention)
rfMRI connectivity (ICA100 edge 486)	(Frontal_Sup)&(Postcentral|Precentral)	(Default_mode|Central_executive)&(Motor|Attention)
rfMRI connectivity (ICA100 edge 487)	(Temporal_Sup)&(Postcentral|Precentral)	(Default_mode|Motor)&(Motor|Attention)
rfMRI connectivity (ICA100 edge 488)	(Cerebellum)&(Postcentral|Precentral)	(Subcortical-cerebellum)&(Motor|Attention)
rfMRI connectivity (ICA100 edge 489)	(Parietal)&(Postcentral|Precentral)	(Central_executive|Attention)&(Motor|Attention)
rfMRI connectivity (ICA100 edge 490)	(Frontal|Precentral)&(Postcentral|Precentral)	(Central_executive)&(Motor|Attention)
rfMRI connectivity (ICA100 edge 491)	(Parietal|Frontal)&(Postcentral|Precentral)	(Attention|Central_executive)&(Motor|Attention)
rfMRI connectivity (ICA100 edge 492)	(Precentral|Frontal|Supp_Motor_Area)&(Postcentral|Precentral)	(Attention|Salience|Motor)&(Motor|Attention)
rfMRI connectivity (ICA100 edge 493)	(Supp_Motor_Area|Frontal)&(Postcentral|Precentral)	(Salience|Default_mode)&(Motor|Attention)
rfMRI connectivity (ICA100 edge 494)	(Parietal)&(Postcentral|Precentral)	(Central_executive|Salience)&(Motor|Attention)
rfMRI connectivity (ICA100 edge 495)	(Paracentral)&(Postcentral|Precentral)	(Motor)&(Motor|Attention)
rfMRI connectivity (ICA100 edge 496)	(Frontal)&(Postcentral|Precentral)	(Central_executive)&(Motor|Attention)
rfMRI connectivity (ICA100 edge 497)	(Calcarine|Lingual|Cuneus)&(Temporal|Frontal|Supp_Motor_Area)	(Visual)&(Default_mode|Salience)
rfMRI connectivity (ICA100 edge 498)	(RolandicOper|SupraMarginal|Insula)&(Temporal|Frontal|Supp_Motor_Area)	(Salience|Motor)&(Default_mode|Salience)
rfMRI connectivity (ICA100 edge 499)	(Lingual|Fusiform)&(Temporal|Frontal|Supp_Motor_Area)	(Visual)&(Default_mode|Salience)
rfMRI connectivity (ICA100 edge 500)	(Occipital)&(Temporal|Frontal|Supp_Motor_Area)	(Attention|Visual)&(Default_mode|Salience)
rfMRI connectivity (ICA100 edge 501)	(Precuneus|Angular|Cingulate)&(Temporal|Frontal|Supp_Motor_Area)	(Default_mode|Central_executive)&(Default_mode|Salience)
rfMRI connectivity (ICA100 edge 502)	(Postcentral|Precentral)&(Temporal|Frontal|Supp_Motor_Area)	(Motor)&(Default_mode|Salience)
rfMRI connectivity (ICA100 edge 503)	(Frontal|Cingulate)&(Temporal|Frontal|Supp_Motor_Area)	(Default_mode|Limbic)&(Default_mode|Salience)
rfMRI connectivity (ICA100 edge 504)	(Calcarine|Lingual)&(Temporal|Frontal|Supp_Motor_Area)	(Visual)&(Default_mode|Salience)
rfMRI connectivity (ICA100 edge 505)	(Temporal)&(Temporal|Frontal|Supp_Motor_Area)	(Default_mode)&(Default_mode|Salience)
rfMRI connectivity (ICA100 edge 506)	(OccipitalPrecuneus)&(Temporal|Frontal|Supp_Motor_Area)	(Default_mode|Central_executive)&(Default_mode|Salience)
rfMRI connectivity (ICA100 edge 507)	(Angular|Temporal)&(Temporal|Frontal|Supp_Motor_Area)	(Default_mode|Central_executive)&(Default_mode|Salience)
rfMRI connectivity (ICA100 edge 508)	(Frontal|Cerebellum)&(Temporal|Frontal|Supp_Motor_Area)	(Central_executive|Default_mode)&(Default_mode|Salience)
rfMRI connectivity (ICA100 edge 509)	(Frontal_Sup)&(Temporal|Frontal|Supp_Motor_Area)	(Default_mode)&(Default_mode|Salience)
rfMRI connectivity (ICA100 edge 510)	(Cuneus|Occipital)&(Temporal|Frontal|Supp_Motor_Area)	(Visual)&(Default_mode|Salience)
rfMRI connectivity (ICA100 edge 511)	(Insula|Cingulate)&(Temporal|Frontal|Supp_Motor_Area)	(Salience|Default_mode)&(Default_mode|Salience)
rfMRI connectivity (ICA100 edge 512)	(Occipital)&(Temporal|Frontal|Supp_Motor_Area)	(Visual)&(Default_mode|Salience)
rfMRI connectivity (ICA100 edge 513)	(Cerebellum)&(Temporal|Frontal|Supp_Motor_Area)	(Subcortical-cerebellum)&(Default_mode|Salience)
rfMRI connectivity (ICA100 edge 514)	(Parietal)&(Temporal|Frontal|Supp_Motor_Area)	(Attention|Central_executive|Salience)&(Default_mode|Salience)
rfMRI connectivity (ICA100 edge 515)	(Precuneus|Cuneus|Cingulate)&(Temporal|Frontal|Supp_Motor_Area)	(Default_mode|Central_executive)&(Default_mode|Salience)
rfMRI connectivity (ICA100 edge 516)	(Postcentral|Precentral)&(Temporal|Frontal|Supp_Motor_Area)	(Motor|Attention)&(Default_mode|Salience)
rfMRI connectivity (ICA100 edge 517)	(Frontal_Sup)&(Temporal|Frontal|Supp_Motor_Area)	(Default_mode|Central_executive)&(Default_mode|Salience)
rfMRI connectivity (ICA100 edge 518)	(Temporal_Sup)&(Temporal|Frontal|Supp_Motor_Area)	(Default_mode|Motor)&(Default_mode|Salience)
rfMRI connectivity (ICA100 edge 519)	(Cerebellum)&(Temporal|Frontal|Supp_Motor_Area)	(Subcortical-cerebellum)&(Default_mode|Salience)
rfMRI connectivity (ICA100 edge 520)	(Parietal)&(Temporal|Frontal|Supp_Motor_Area)	(Central_executive|Attention)&(Default_mode|Salience)
rfMRI connectivity (ICA100 edge 521)	(Frontal|Precentral)&(Temporal|Frontal|Supp_Motor_Area)	(Central_executive)&(Default_mode|Salience)
rfMRI connectivity (ICA100 edge 522)	(Parietal|Frontal)&(Temporal|Frontal|Supp_Motor_Area)	(Attention|Central_executive)&(Default_mode|Salience)
rfMRI connectivity (ICA100 edge 523)	(Precentral|Frontal|Supp_Motor_Area)&(Temporal|Frontal|Supp_Motor_Area)	(Attention|Salience|Motor)&(Default_mode|Salience)
rfMRI connectivity (ICA100 edge 524)	(Supp_Motor_Area|Frontal)&(Temporal|Frontal|Supp_Motor_Area)	(Salience|Default_mode)&(Default_mode|Salience)
rfMRI connectivity (ICA100 edge 525)	(Parietal)&(Temporal|Frontal|Supp_Motor_Area)	(Central_executive|Salience)&(Default_mode|Salience)
rfMRI connectivity (ICA100 edge 526)	(Paracentral)&(Temporal|Frontal|Supp_Motor_Area)	(Motor)&(Default_mode|Salience)
rfMRI connectivity (ICA100 edge 527)	(Frontal)&(Temporal|Frontal|Supp_Motor_Area)	(Central_executive)&(Default_mode|Salience)
rfMRI connectivity (ICA100 edge 528)	(Postcentral|Precentral)&(Temporal|Frontal|Supp_Motor_Area)	(Motor|Attention)&(Default_mode|Salience)
rfMRI connectivity (ICA100 edge 529)	(Calcarine|Lingual|Cuneus)&(Parietal|Postcentral|Precuneus)	(Visual)&(Attention)
rfMRI connectivity (ICA100 edge 530)	(RolandicOper|SupraMarginal|Insula)&(Parietal|Postcentral|Precuneus)	(Salience|Motor)&(Attention)
rfMRI connectivity (ICA100 edge 531)	(Lingual|Fusiform)&(Parietal|Postcentral|Precuneus)	(Visual)&(Attention)
rfMRI connectivity (ICA100 edge 532)	(Occipital)&(Parietal|Postcentral|Precuneus)	(Attention|Visual)&(Attention)
rfMRI connectivity (ICA100 edge 533)	(Precuneus|Angular|Cingulate)&(Parietal|Postcentral|Precuneus)	(Default_mode|Central_executive)&(Attention)
rfMRI connectivity (ICA100 edge 534)	(Postcentral|Precentral)&(Parietal|Postcentral|Precuneus)	(Motor)&(Attention)
rfMRI connectivity (ICA100 edge 535)	(Frontal|Cingulate)&(Parietal|Postcentral|Precuneus)	(Default_mode|Limbic)&(Attention)
rfMRI connectivity (ICA100 edge 536)	(Calcarine|Lingual)&(Parietal|Postcentral|Precuneus)	(Visual)&(Attention)
rfMRI connectivity (ICA100 edge 537)	(Temporal)&(Parietal|Postcentral|Precuneus)	(Default_mode)&(Attention)
rfMRI connectivity (ICA100 edge 538)	(OccipitalPrecuneus)&(Parietal|Postcentral|Precuneus)	(Default_mode|Central_executive)&(Attention)
rfMRI connectivity (ICA100 edge 539)	(Angular|Temporal)&(Parietal|Postcentral|Precuneus)	(Default_mode|Central_executive)&(Attention)
rfMRI connectivity (ICA100 edge 540)	(Frontal|Cerebellum)&(Parietal|Postcentral|Precuneus)	(Central_executive|Default_mode)&(Attention)
rfMRI connectivity (ICA100 edge 541)	(Frontal_Sup)&(Parietal|Postcentral|Precuneus)	(Default_mode)&(Attention)
rfMRI connectivity (ICA100 edge 542)	(Cuneus|Occipital)&(Parietal|Postcentral|Precuneus)	(Visual)&(Attention)
rfMRI connectivity (ICA100 edge 543)	(Insula|Cingulate)&(Parietal|Postcentral|Precuneus)	(Salience|Default_mode)&(Attention)
rfMRI connectivity (ICA100 edge 544)	(Occipital)&(Parietal|Postcentral|Precuneus)	(Visual)&(Attention)
rfMRI connectivity (ICA100 edge 545)	(Cerebellum)&(Parietal|Postcentral|Precuneus)	(Subcortical-cerebellum)&(Attention)
rfMRI connectivity (ICA100 edge 546)	(Parietal)&(Parietal|Postcentral|Precuneus)	(Attention|Central_executive|Salience)&(Attention)
rfMRI connectivity (ICA100 edge 547)	(Precuneus|Cuneus|Cingulate)&(Parietal|Postcentral|Precuneus)	(Default_mode|Central_executive)&(Attention)
rfMRI connectivity (ICA100 edge 548)	(Postcentral|Precentral)&(Parietal|Postcentral|Precuneus)	(Motor|Attention)&(Attention)
rfMRI connectivity (ICA100 edge 549)	(Frontal_Sup)&(Parietal|Postcentral|Precuneus)	(Default_mode|Central_executive)&(Attention)
rfMRI connectivity (ICA100 edge 550)	(Temporal_Sup)&(Parietal|Postcentral|Precuneus)	(Default_mode|Motor)&(Attention)
rfMRI connectivity (ICA100 edge 551)	(Cerebellum)&(Parietal|Postcentral|Precuneus)	(Subcortical-cerebellum)&(Attention)
rfMRI connectivity (ICA100 edge 552)	(Parietal)&(Parietal|Postcentral|Precuneus)	(Central_executive|Attention)&(Attention)
rfMRI connectivity (ICA100 edge 553)	(Frontal|Precentral)&(Parietal|Postcentral|Precuneus)	(Central_executive)&(Attention)
rfMRI connectivity (ICA100 edge 554)	(Parietal|Frontal)&(Parietal|Postcentral|Precuneus)	(Attention|Central_executive)&(Attention)
rfMRI connectivity (ICA100 edge 555)	(Precentral|Frontal|Supp_Motor_Area)&(Parietal|Postcentral|Precuneus)	(Attention|Salience|Motor)&(Attention)
rfMRI connectivity (ICA100 edge 556)	(Supp_Motor_Area|Frontal)&(Parietal|Postcentral|Precuneus)	(Salience|Default_mode)&(Attention)
rfMRI connectivity (ICA100 edge 557)	(Parietal)&(Parietal|Postcentral|Precuneus)	(Central_executive|Salience)&(Attention)
rfMRI connectivity (ICA100 edge 558)	(Paracentral)&(Parietal|Postcentral|Precuneus)	(Motor)&(Attention)
rfMRI connectivity (ICA100 edge 559)	(Frontal)&(Parietal|Postcentral|Precuneus)	(Central_executive)&(Attention)
rfMRI connectivity (ICA100 edge 560)	(Postcentral|Precentral)&(Parietal|Postcentral|Precuneus)	(Motor|Attention)&(Attention)
rfMRI connectivity (ICA100 edge 561)	(Temporal|Frontal|Supp_Motor_Area)&(Parietal|Postcentral|Precuneus)	(Default_mode|Salience)&(Attention)
rfMRI connectivity (ICA100 edge 562)	(Calcarine|Lingual|Cuneus)&(Postcentral|Precentral)	(Visual)&(Motor)
rfMRI connectivity (ICA100 edge 563)	(RolandicOper|SupraMarginal|Insula)&(Postcentral|Precentral)	(Salience|Motor)&(Motor)
rfMRI connectivity (ICA100 edge 564)	(Lingual|Fusiform)&(Postcentral|Precentral)	(Visual)&(Motor)
rfMRI connectivity (ICA100 edge 565)	(Occipital)&(Postcentral|Precentral)	(Attention|Visual)&(Motor)
rfMRI connectivity (ICA100 edge 566)	(Precuneus|Angular|Cingulate)&(Postcentral|Precentral)	(Default_mode|Central_executive)&(Motor)
rfMRI connectivity (ICA100 edge 567)	(Postcentral|Precentral)&(Postcentral|Precentral)	(Motor)&(Motor)
rfMRI connectivity (ICA100 edge 568)	(Frontal|Cingulate)&(Postcentral|Precentral)	(Default_mode|Limbic)&(Motor)
rfMRI connectivity (ICA100 edge 569)	(Calcarine|Lingual)&(Postcentral|Precentral)	(Visual)&(Motor)
rfMRI connectivity (ICA100 edge 570)	(Temporal)&(Postcentral|Precentral)	(Default_mode)&(Motor)
rfMRI connectivity (ICA100 edge 571)	(OccipitalPrecuneus)&(Postcentral|Precentral)	(Default_mode|Central_executive)&(Motor)
rfMRI connectivity (ICA100 edge 572)	(Angular|Temporal)&(Postcentral|Precentral)	(Default_mode|Central_executive)&(Motor)
rfMRI connectivity (ICA100 edge 573)	(Frontal|Cerebellum)&(Postcentral|Precentral)	(Central_executive|Default_mode)&(Motor)
rfMRI connectivity (ICA100 edge 574)	(Frontal_Sup)&(Postcentral|Precentral)	(Default_mode)&(Motor)
rfMRI connectivity (ICA100 edge 575)	(Cuneus|Occipital)&(Postcentral|Precentral)	(Visual)&(Motor)
rfMRI connectivity (ICA100 edge 576)	(Insula|Cingulate)&(Postcentral|Precentral)	(Salience|Default_mode)&(Motor)
rfMRI connectivity (ICA100 edge 577)	(Occipital)&(Postcentral|Precentral)	(Visual)&(Motor)
rfMRI connectivity (ICA100 edge 578)	(Cerebellum)&(Postcentral|Precentral)	(Subcortical-cerebellum)&(Motor)
rfMRI connectivity (ICA100 edge 579)	(Parietal)&(Postcentral|Precentral)	(Attention|Central_executive|Salience)&(Motor)
rfMRI connectivity (ICA100 edge 580)	(Precuneus|Cuneus|Cingulate)&(Postcentral|Precentral)	(Default_mode|Central_executive)&(Motor)
rfMRI connectivity (ICA100 edge 581)	(Postcentral|Precentral)&(Postcentral|Precentral)	(Motor|Attention)&(Motor)
rfMRI connectivity (ICA100 edge 582)	(Frontal_Sup)&(Postcentral|Precentral)	(Default_mode|Central_executive)&(Motor)
rfMRI connectivity (ICA100 edge 583)	(Temporal_Sup)&(Postcentral|Precentral)	(Default_mode|Motor)&(Motor)
rfMRI connectivity (ICA100 edge 584)	(Cerebellum)&(Postcentral|Precentral)	(Subcortical-cerebellum)&(Motor)
rfMRI connectivity (ICA100 edge 585)	(Parietal)&(Postcentral|Precentral)	(Central_executive|Attention)&(Motor)
rfMRI connectivity (ICA100 edge 586)	(Frontal|Precentral)&(Postcentral|Precentral)	(Central_executive)&(Motor)
rfMRI connectivity (ICA100 edge 587)	(Parietal|Frontal)&(Postcentral|Precentral)	(Attention|Central_executive)&(Motor)
rfMRI connectivity (ICA100 edge 588)	(Precentral|Frontal|Supp_Motor_Area)&(Postcentral|Precentral)	(Attention|Salience|Motor)&(Motor)
rfMRI connectivity (ICA100 edge 589)	(Supp_Motor_Area|Frontal)&(Postcentral|Precentral)	(Salience|Default_mode)&(Motor)
rfMRI connectivity (ICA100 edge 590)	(Parietal)&(Postcentral|Precentral)	(Central_executive|Salience)&(Motor)
rfMRI connectivity (ICA100 edge 591)	(Paracentral)&(Postcentral|Precentral)	(Motor)&(Motor)
rfMRI connectivity (ICA100 edge 592)	(Frontal)&(Postcentral|Precentral)	(Central_executive)&(Motor)
rfMRI connectivity (ICA100 edge 593)	(Postcentral|Precentral)&(Postcentral|Precentral)	(Motor|Attention)&(Motor)
rfMRI connectivity (ICA100 edge 594)	(Temporal|Frontal|Supp_Motor_Area)&(Postcentral|Precentral)	(Default_mode|Salience)&(Motor)
rfMRI connectivity (ICA100 edge 595)	(Parietal|Postcentral|Precuneus)&(Postcentral|Precentral)	(Attention)&(Motor)
rfMRI connectivity (ICA100 edge 596)	(Calcarine|Lingual|Cuneus)&(Precuneus)	(Visual)&(Default_mode|Central_executive)
rfMRI connectivity (ICA100 edge 597)	(RolandicOper|SupraMarginal|Insula)&(Precuneus)	(Salience|Motor)&(Default_mode|Central_executive)
rfMRI connectivity (ICA100 edge 598)	(Lingual|Fusiform)&(Precuneus)	(Visual)&(Default_mode|Central_executive)
rfMRI connectivity (ICA100 edge 599)	(Occipital)&(Precuneus)	(Attention|Visual)&(Default_mode|Central_executive)
rfMRI connectivity (ICA100 edge 600)	(Precuneus|Angular|Cingulate)&(Precuneus)	(Default_mode|Central_executive)&(Default_mode|Central_executive)
rfMRI connectivity (ICA100 edge 601)	(Postcentral|Precentral)&(Precuneus)	(Motor)&(Default_mode|Central_executive)
rfMRI connectivity (ICA100 edge 602)	(Frontal|Cingulate)&(Precuneus)	(Default_mode|Limbic)&(Default_mode|Central_executive)
rfMRI connectivity (ICA100 edge 603)	(Calcarine|Lingual)&(Precuneus)	(Visual)&(Default_mode|Central_executive)
rfMRI connectivity (ICA100 edge 604)	(Temporal)&(Precuneus)	(Default_mode)&(Default_mode|Central_executive)
rfMRI connectivity (ICA100 edge 605)	(OccipitalPrecuneus)&(Precuneus)	(Default_mode|Central_executive)&(Default_mode|Central_executive)
rfMRI connectivity (ICA100 edge 606)	(Angular|Temporal)&(Precuneus)	(Default_mode|Central_executive)&(Default_mode|Central_executive)
rfMRI connectivity (ICA100 edge 607)	(Frontal|Cerebellum)&(Precuneus)	(Central_executive|Default_mode)&(Default_mode|Central_executive)
rfMRI connectivity (ICA100 edge 608)	(Frontal_Sup)&(Precuneus)	(Default_mode)&(Default_mode|Central_executive)
rfMRI connectivity (ICA100 edge 609)	(Cuneus|Occipital)&(Precuneus)	(Visual)&(Default_mode|Central_executive)
rfMRI connectivity (ICA100 edge 610)	(Insula|Cingulate)&(Precuneus)	(Salience|Default_mode)&(Default_mode|Central_executive)
rfMRI connectivity (ICA100 edge 611)	(Occipital)&(Precuneus)	(Visual)&(Default_mode|Central_executive)
rfMRI connectivity (ICA100 edge 612)	(Cerebellum)&(Precuneus)	(Subcortical-cerebellum)&(Default_mode|Central_executive)
rfMRI connectivity (ICA100 edge 613)	(Parietal)&(Precuneus)	(Attention|Central_executive|Salience)&(Default_mode|Central_executive)
rfMRI connectivity (ICA100 edge 614)	(Precuneus|Cuneus|Cingulate)&(Precuneus)	(Default_mode|Central_executive)&(Default_mode|Central_executive)
rfMRI connectivity (ICA100 edge 615)	(Postcentral|Precentral)&(Precuneus)	(Motor|Attention)&(Default_mode|Central_executive)
rfMRI connectivity (ICA100 edge 616)	(Frontal_Sup)&(Precuneus)	(Default_mode|Central_executive)&(Default_mode|Central_executive)
rfMRI connectivity (ICA100 edge 617)	(Temporal_Sup)&(Precuneus)	(Default_mode|Motor)&(Default_mode|Central_executive)
rfMRI connectivity (ICA100 edge 618)	(Cerebellum)&(Precuneus)	(Subcortical-cerebellum)&(Default_mode|Central_executive)
rfMRI connectivity (ICA100 edge 619)	(Parietal)&(Precuneus)	(Central_executive|Attention)&(Default_mode|Central_executive)
rfMRI connectivity (ICA100 edge 620)	(Frontal|Precentral)&(Precuneus)	(Central_executive)&(Default_mode|Central_executive)
rfMRI connectivity (ICA100 edge 621)	(Parietal|Frontal)&(Precuneus)	(Attention|Central_executive)&(Default_mode|Central_executive)
rfMRI connectivity (ICA100 edge 622)	(Precentral|Frontal|Supp_Motor_Area)&(Precuneus)	(Attention|Salience|Motor)&(Default_mode|Central_executive)
rfMRI connectivity (ICA100 edge 623)	(Supp_Motor_Area|Frontal)&(Precuneus)	(Salience|Default_mode)&(Default_mode|Central_executive)
rfMRI connectivity (ICA100 edge 624)	(Parietal)&(Precuneus)	(Central_executive|Salience)&(Default_mode|Central_executive)
rfMRI connectivity (ICA100 edge 625)	(Paracentral)&(Precuneus)	(Motor)&(Default_mode|Central_executive)
rfMRI connectivity (ICA100 edge 626)	(Frontal)&(Precuneus)	(Central_executive)&(Default_mode|Central_executive)
rfMRI connectivity (ICA100 edge 627)	(Postcentral|Precentral)&(Precuneus)	(Motor|Attention)&(Default_mode|Central_executive)
rfMRI connectivity (ICA100 edge 628)	(Temporal|Frontal|Supp_Motor_Area)&(Precuneus)	(Default_mode|Salience)&(Default_mode|Central_executive)
rfMRI connectivity (ICA100 edge 629)	(Parietal|Postcentral|Precuneus)&(Precuneus)	(Attention)&(Default_mode|Central_executive)
rfMRI connectivity (ICA100 edge 630)	(Postcentral|Precentral)&(Precuneus)	(Motor)&(Default_mode|Central_executive)
rfMRI connectivity (ICA100 edge 631)	(Calcarine|Lingual|Cuneus)&(Frontal)	(Visual)&(Central_executive|Salience)
rfMRI connectivity (ICA100 edge 632)	(RolandicOper|SupraMarginal|Insula)&(Frontal)	(Salience|Motor)&(Central_executive|Salience)
rfMRI connectivity (ICA100 edge 633)	(Lingual|Fusiform)&(Frontal)	(Visual)&(Central_executive|Salience)
rfMRI connectivity (ICA100 edge 634)	(Occipital)&(Frontal)	(Attention|Visual)&(Central_executive|Salience)
rfMRI connectivity (ICA100 edge 635)	(Precuneus|Angular|Cingulate)&(Frontal)	(Default_mode|Central_executive)&(Central_executive|Salience)
rfMRI connectivity (ICA100 edge 636)	(Postcentral|Precentral)&(Frontal)	(Motor)&(Central_executive|Salience)
rfMRI connectivity (ICA100 edge 637)	(Frontal|Cingulate)&(Frontal)	(Default_mode|Limbic)&(Central_executive|Salience)
rfMRI connectivity (ICA100 edge 638)	(Calcarine|Lingual)&(Frontal)	(Visual)&(Central_executive|Salience)
rfMRI connectivity (ICA100 edge 639)	(Temporal)&(Frontal)	(Default_mode)&(Central_executive|Salience)
rfMRI connectivity (ICA100 edge 640)	(OccipitalPrecuneus)&(Frontal)	(Default_mode|Central_executive)&(Central_executive|Salience)
rfMRI connectivity (ICA100 edge 641)	(Angular|Temporal)&(Frontal)	(Default_mode|Central_executive)&(Central_executive|Salience)
rfMRI connectivity (ICA100 edge 642)	(Frontal|Cerebellum)&(Frontal)	(Central_executive|Default_mode)&(Central_executive|Salience)
rfMRI connectivity (ICA100 edge 643)	(Frontal_Sup)&(Frontal)	(Default_mode)&(Central_executive|Salience)
rfMRI connectivity (ICA100 edge 644)	(Cuneus|Occipital)&(Frontal)	(Visual)&(Central_executive|Salience)
rfMRI connectivity (ICA100 edge 645)	(Insula|Cingulate)&(Frontal)	(Salience|Default_mode)&(Central_executive|Salience)
rfMRI connectivity (ICA100 edge 646)	(Occipital)&(Frontal)	(Visual)&(Central_executive|Salience)
rfMRI connectivity (ICA100 edge 647)	(Cerebellum)&(Frontal)	(Subcortical-cerebellum)&(Central_executive|Salience)
rfMRI connectivity (ICA100 edge 648)	(Parietal)&(Frontal)	(Attention|Central_executive|Salience)&(Central_executive|Salience)
rfMRI connectivity (ICA100 edge 649)	(Precuneus|Cuneus|Cingulate)&(Frontal)	(Default_mode|Central_executive)&(Central_executive|Salience)
rfMRI connectivity (ICA100 edge 650)	(Postcentral|Precentral)&(Frontal)	(Motor|Attention)&(Central_executive|Salience)
rfMRI connectivity (ICA100 edge 651)	(Frontal_Sup)&(Frontal)	(Default_mode|Central_executive)&(Central_executive|Salience)
rfMRI connectivity (ICA100 edge 652)	(Temporal_Sup)&(Frontal)	(Default_mode|Motor)&(Central_executive|Salience)
rfMRI connectivity (ICA100 edge 653)	(Cerebellum)&(Frontal)	(Subcortical-cerebellum)&(Central_executive|Salience)
rfMRI connectivity (ICA100 edge 654)	(Parietal)&(Frontal)	(Central_executive|Attention)&(Central_executive|Salience)
rfMRI connectivity (ICA100 edge 655)	(Frontal|Precentral)&(Frontal)	(Central_executive)&(Central_executive|Salience)
rfMRI connectivity (ICA100 edge 656)	(Parietal|Frontal)&(Frontal)	(Attention|Central_executive)&(Central_executive|Salience)
rfMRI connectivity (ICA100 edge 657)	(Precentral|Frontal|Supp_Motor_Area)&(Frontal)	(Attention|Salience|Motor)&(Central_executive|Salience)
rfMRI connectivity (ICA100 edge 658)	(Supp_Motor_Area|Frontal)&(Frontal)	(Salience|Default_mode)&(Central_executive|Salience)
rfMRI connectivity (ICA100 edge 659)	(Parietal)&(Frontal)	(Central_executive|Salience)&(Central_executive|Salience)
rfMRI connectivity (ICA100 edge 660)	(Paracentral)&(Frontal)	(Motor)&(Central_executive|Salience)
rfMRI connectivity (ICA100 edge 661)	(Frontal)&(Frontal)	(Central_executive)&(Central_executive|Salience)
rfMRI connectivity (ICA100 edge 662)	(Postcentral|Precentral)&(Frontal)	(Motor|Attention)&(Central_executive|Salience)
rfMRI connectivity (ICA100 edge 663)	(Temporal|Frontal|Supp_Motor_Area)&(Frontal)	(Default_mode|Salience)&(Central_executive|Salience)
rfMRI connectivity (ICA100 edge 664)	(Parietal|Postcentral|Precuneus)&(Frontal)	(Attention)&(Central_executive|Salience)
rfMRI connectivity (ICA100 edge 665)	(Postcentral|Precentral)&(Frontal)	(Motor)&(Central_executive|Salience)
rfMRI connectivity (ICA100 edge 666)	(Precuneus)&(Frontal)	(Default_mode|Central_executive)&(Central_executive|Salience)
rfMRI connectivity (ICA100 edge 667)	(Calcarine|Lingual|Cuneus)&(Subcortical)	(Visual)&(Subcortical-cerebellum)
rfMRI connectivity (ICA100 edge 668)	(RolandicOper|SupraMarginal|Insula)&(Subcortical)	(Salience|Motor)&(Subcortical-cerebellum)
rfMRI connectivity (ICA100 edge 669)	(Lingual|Fusiform)&(Subcortical)	(Visual)&(Subcortical-cerebellum)
rfMRI connectivity (ICA100 edge 670)	(Occipital)&(Subcortical)	(Attention|Visual)&(Subcortical-cerebellum)
rfMRI connectivity (ICA100 edge 671)	(Precuneus|Angular|Cingulate)&(Subcortical)	(Default_mode|Central_executive)&(Subcortical-cerebellum)
rfMRI connectivity (ICA100 edge 672)	(Postcentral|Precentral)&(Subcortical)	(Motor)&(Subcortical-cerebellum)
rfMRI connectivity (ICA100 edge 673)	(Frontal|Cingulate)&(Subcortical)	(Default_mode|Limbic)&(Subcortical-cerebellum)
rfMRI connectivity (ICA100 edge 674)	(Calcarine|Lingual)&(Subcortical)	(Visual)&(Subcortical-cerebellum)
rfMRI connectivity (ICA100 edge 675)	(Temporal)&(Subcortical)	(Default_mode)&(Subcortical-cerebellum)
rfMRI connectivity (ICA100 edge 676)	(OccipitalPrecuneus)&(Subcortical)	(Default_mode|Central_executive)&(Subcortical-cerebellum)
rfMRI connectivity (ICA100 edge 677)	(Angular|Temporal)&(Subcortical)	(Default_mode|Central_executive)&(Subcortical-cerebellum)
rfMRI connectivity (ICA100 edge 678)	(Frontal|Cerebellum)&(Subcortical)	(Central_executive|Default_mode)&(Subcortical-cerebellum)
rfMRI connectivity (ICA100 edge 679)	(Frontal_Sup)&(Subcortical)	(Default_mode)&(Subcortical-cerebellum)
rfMRI connectivity (ICA100 edge 680)	(Cuneus|Occipital)&(Subcortical)	(Visual)&(Subcortical-cerebellum)
rfMRI connectivity (ICA100 edge 681)	(Insula|Cingulate)&(Subcortical)	(Salience|Default_mode)&(Subcortical-cerebellum)
rfMRI connectivity (ICA100 edge 682)	(Occipital)&(Subcortical)	(Visual)&(Subcortical-cerebellum)
rfMRI connectivity (ICA100 edge 683)	(Cerebellum)&(Subcortical)	(Subcortical-cerebellum)&(Subcortical-cerebellum)
rfMRI connectivity (ICA100 edge 684)	(Parietal)&(Subcortical)	(Attention|Central_executive|Salience)&(Subcortical-cerebellum)
rfMRI connectivity (ICA100 edge 685)	(Precuneus|Cuneus|Cingulate)&(Subcortical)	(Default_mode|Central_executive)&(Subcortical-cerebellum)
rfMRI connectivity (ICA100 edge 686)	(Postcentral|Precentral)&(Subcortical)	(Motor|Attention)&(Subcortical-cerebellum)
rfMRI connectivity (ICA100 edge 687)	(Frontal_Sup)&(Subcortical)	(Default_mode|Central_executive)&(Subcortical-cerebellum)
rfMRI connectivity (ICA100 edge 688)	(Temporal_Sup)&(Subcortical)	(Default_mode|Motor)&(Subcortical-cerebellum)
rfMRI connectivity (ICA100 edge 689)	(Cerebellum)&(Subcortical)	(Subcortical-cerebellum)&(Subcortical-cerebellum)
rfMRI connectivity (ICA100 edge 690)	(Parietal)&(Subcortical)	(Central_executive|Attention)&(Subcortical-cerebellum)
rfMRI connectivity (ICA100 edge 691)	(Frontal|Precentral)&(Subcortical)	(Central_executive)&(Subcortical-cerebellum)
rfMRI connectivity (ICA100 edge 692)	(Parietal|Frontal)&(Subcortical)	(Attention|Central_executive)&(Subcortical-cerebellum)
rfMRI connectivity (ICA100 edge 693)	(Precentral|Frontal|Supp_Motor_Area)&(Subcortical)	(Attention|Salience|Motor)&(Subcortical-cerebellum)
rfMRI connectivity (ICA100 edge 694)	(Supp_Motor_Area|Frontal)&(Subcortical)	(Salience|Default_mode)&(Subcortical-cerebellum)
rfMRI connectivity (ICA100 edge 695)	(Parietal)&(Subcortical)	(Central_executive|Salience)&(Subcortical-cerebellum)
rfMRI connectivity (ICA100 edge 696)	(Paracentral)&(Subcortical)	(Motor)&(Subcortical-cerebellum)
rfMRI connectivity (ICA100 edge 697)	(Frontal)&(Subcortical)	(Central_executive)&(Subcortical-cerebellum)
rfMRI connectivity (ICA100 edge 698)	(Postcentral|Precentral)&(Subcortical)	(Motor|Attention)&(Subcortical-cerebellum)
rfMRI connectivity (ICA100 edge 699)	(Temporal|Frontal|Supp_Motor_Area)&(Subcortical)	(Default_mode|Salience)&(Subcortical-cerebellum)
rfMRI connectivity (ICA100 edge 700)	(Parietal|Postcentral|Precuneus)&(Subcortical)	(Attention)&(Subcortical-cerebellum)
rfMRI connectivity (ICA100 edge 701)	(Postcentral|Precentral)&(Subcortical)	(Motor)&(Subcortical-cerebellum)
rfMRI connectivity (ICA100 edge 702)	(Precuneus)&(Subcortical)	(Default_mode|Central_executive)&(Subcortical-cerebellum)
rfMRI connectivity (ICA100 edge 703)	(Frontal)&(Subcortical)	(Central_executive|Salience)&(Subcortical-cerebellum)
rfMRI connectivity (ICA100 edge 704)	(Calcarine|Lingual|Cuneus)&(Precuneus|Parietal_Sup)	(Visual)&(Attention|Central_executive)
rfMRI connectivity (ICA100 edge 705)	(RolandicOper|SupraMarginal|Insula)&(Precuneus|Parietal_Sup)	(Salience|Motor)&(Attention|Central_executive)
rfMRI connectivity (ICA100 edge 706)	(Lingual|Fusiform)&(Precuneus|Parietal_Sup)	(Visual)&(Attention|Central_executive)
rfMRI connectivity (ICA100 edge 707)	(Occipital)&(Precuneus|Parietal_Sup)	(Attention|Visual)&(Attention|Central_executive)
rfMRI connectivity (ICA100 edge 708)	(Precuneus|Angular|Cingulate)&(Precuneus|Parietal_Sup)	(Default_mode|Central_executive)&(Attention|Central_executive)
rfMRI connectivity (ICA100 edge 709)	(Postcentral|Precentral)&(Precuneus|Parietal_Sup)	(Motor)&(Attention|Central_executive)
rfMRI connectivity (ICA100 edge 710)	(Frontal|Cingulate)&(Precuneus|Parietal_Sup)	(Default_mode|Limbic)&(Attention|Central_executive)
rfMRI connectivity (ICA100 edge 711)	(Calcarine|Lingual)&(Precuneus|Parietal_Sup)	(Visual)&(Attention|Central_executive)
rfMRI connectivity (ICA100 edge 712)	(Temporal)&(Precuneus|Parietal_Sup)	(Default_mode)&(Attention|Central_executive)
rfMRI connectivity (ICA100 edge 713)	(OccipitalPrecuneus)&(Precuneus|Parietal_Sup)	(Default_mode|Central_executive)&(Attention|Central_executive)
rfMRI connectivity (ICA100 edge 714)	(Angular|Temporal)&(Precuneus|Parietal_Sup)	(Default_mode|Central_executive)&(Attention|Central_executive)
rfMRI connectivity (ICA100 edge 715)	(Frontal|Cerebellum)&(Precuneus|Parietal_Sup)	(Central_executive|Default_mode)&(Attention|Central_executive)
rfMRI connectivity (ICA100 edge 716)	(Frontal_Sup)&(Precuneus|Parietal_Sup)	(Default_mode)&(Attention|Central_executive)
rfMRI connectivity (ICA100 edge 717)	(Cuneus|Occipital)&(Precuneus|Parietal_Sup)	(Visual)&(Attention|Central_executive)
rfMRI connectivity (ICA100 edge 718)	(Insula|Cingulate)&(Precuneus|Parietal_Sup)	(Salience|Default_mode)&(Attention|Central_executive)
rfMRI connectivity (ICA100 edge 719)	(Occipital)&(Precuneus|Parietal_Sup)	(Visual)&(Attention|Central_executive)
rfMRI connectivity (ICA100 edge 720)	(Cerebellum)&(Precuneus|Parietal_Sup)	(Subcortical-cerebellum)&(Attention|Central_executive)
rfMRI connectivity (ICA100 edge 721)	(Parietal)&(Precuneus|Parietal_Sup)	(Attention|Central_executive|Salience)&(Attention|Central_executive)
rfMRI connectivity (ICA100 edge 722)	(Precuneus|Cuneus|Cingulate)&(Precuneus|Parietal_Sup)	(Default_mode|Central_executive)&(Attention|Central_executive)
rfMRI connectivity (ICA100 edge 723)	(Postcentral|Precentral)&(Precuneus|Parietal_Sup)	(Motor|Attention)&(Attention|Central_executive)
rfMRI connectivity (ICA100 edge 724)	(Frontal_Sup)&(Precuneus|Parietal_Sup)	(Default_mode|Central_executive)&(Attention|Central_executive)
rfMRI connectivity (ICA100 edge 725)	(Temporal_Sup)&(Precuneus|Parietal_Sup)	(Default_mode|Motor)&(Attention|Central_executive)
rfMRI connectivity (ICA100 edge 726)	(Cerebellum)&(Precuneus|Parietal_Sup)	(Subcortical-cerebellum)&(Attention|Central_executive)
rfMRI connectivity (ICA100 edge 727)	(Parietal)&(Precuneus|Parietal_Sup)	(Central_executive|Attention)&(Attention|Central_executive)
rfMRI connectivity (ICA100 edge 728)	(Frontal|Precentral)&(Precuneus|Parietal_Sup)	(Central_executive)&(Attention|Central_executive)
rfMRI connectivity (ICA100 edge 729)	(Parietal|Frontal)&(Precuneus|Parietal_Sup)	(Attention|Central_executive)&(Attention|Central_executive)
rfMRI connectivity (ICA100 edge 730)	(Precentral|Frontal|Supp_Motor_Area)&(Precuneus|Parietal_Sup)	(Attention|Salience|Motor)&(Attention|Central_executive)
rfMRI connectivity (ICA100 edge 731)	(Supp_Motor_Area|Frontal)&(Precuneus|Parietal_Sup)	(Salience|Default_mode)&(Attention|Central_executive)
rfMRI connectivity (ICA100 edge 732)	(Parietal)&(Precuneus|Parietal_Sup)	(Central_executive|Salience)&(Attention|Central_executive)
rfMRI connectivity (ICA100 edge 733)	(Paracentral)&(Precuneus|Parietal_Sup)	(Motor)&(Attention|Central_executive)
rfMRI connectivity (ICA100 edge 734)	(Frontal)&(Precuneus|Parietal_Sup)	(Central_executive)&(Attention|Central_executive)
rfMRI connectivity (ICA100 edge 735)	(Postcentral|Precentral)&(Precuneus|Parietal_Sup)	(Motor|Attention)&(Attention|Central_executive)
rfMRI connectivity (ICA100 edge 736)	(Temporal|Frontal|Supp_Motor_Area)&(Precuneus|Parietal_Sup)	(Default_mode|Salience)&(Attention|Central_executive)
rfMRI connectivity (ICA100 edge 737)	(Parietal|Postcentral|Precuneus)&(Precuneus|Parietal_Sup)	(Attention)&(Attention|Central_executive)
rfMRI connectivity (ICA100 edge 738)	(Postcentral|Precentral)&(Precuneus|Parietal_Sup)	(Motor)&(Attention|Central_executive)
rfMRI connectivity (ICA100 edge 739)	(Precuneus)&(Precuneus|Parietal_Sup)	(Default_mode|Central_executive)&(Attention|Central_executive)
rfMRI connectivity (ICA100 edge 740)	(Frontal)&(Precuneus|Parietal_Sup)	(Central_executive|Salience)&(Attention|Central_executive)
rfMRI connectivity (ICA100 edge 741)	(Subcortical)&(Precuneus|Parietal_Sup)	(Subcortical-cerebellum)&(Attention|Central_executive)
rfMRI connectivity (ICA100 edge 742)	(Calcarine|Lingual|Cuneus)&(Frontal)	(Visual)&(Central_executive)
rfMRI connectivity (ICA100 edge 743)	(RolandicOper|SupraMarginal|Insula)&(Frontal)	(Salience|Motor)&(Central_executive)
rfMRI connectivity (ICA100 edge 744)	(Lingual|Fusiform)&(Frontal)	(Visual)&(Central_executive)
rfMRI connectivity (ICA100 edge 745)	(Occipital)&(Frontal)	(Attention|Visual)&(Central_executive)
rfMRI connectivity (ICA100 edge 746)	(Precuneus|Angular|Cingulate)&(Frontal)	(Default_mode|Central_executive)&(Central_executive)
rfMRI connectivity (ICA100 edge 747)	(Postcentral|Precentral)&(Frontal)	(Motor)&(Central_executive)
rfMRI connectivity (ICA100 edge 748)	(Frontal|Cingulate)&(Frontal)	(Default_mode|Limbic)&(Central_executive)
rfMRI connectivity (ICA100 edge 749)	(Calcarine|Lingual)&(Frontal)	(Visual)&(Central_executive)
rfMRI connectivity (ICA100 edge 750)	(Temporal)&(Frontal)	(Default_mode)&(Central_executive)
rfMRI connectivity (ICA100 edge 751)	(OccipitalPrecuneus)&(Frontal)	(Default_mode|Central_executive)&(Central_executive)
rfMRI connectivity (ICA100 edge 752)	(Angular|Temporal)&(Frontal)	(Default_mode|Central_executive)&(Central_executive)
rfMRI connectivity (ICA100 edge 753)	(Frontal|Cerebellum)&(Frontal)	(Central_executive|Default_mode)&(Central_executive)
rfMRI connectivity (ICA100 edge 754)	(Frontal_Sup)&(Frontal)	(Default_mode)&(Central_executive)
rfMRI connectivity (ICA100 edge 755)	(Cuneus|Occipital)&(Frontal)	(Visual)&(Central_executive)
rfMRI connectivity (ICA100 edge 756)	(Insula|Cingulate)&(Frontal)	(Salience|Default_mode)&(Central_executive)
rfMRI connectivity (ICA100 edge 757)	(Occipital)&(Frontal)	(Visual)&(Central_executive)
rfMRI connectivity (ICA100 edge 758)	(Cerebellum)&(Frontal)	(Subcortical-cerebellum)&(Central_executive)
rfMRI connectivity (ICA100 edge 759)	(Parietal)&(Frontal)	(Attention|Central_executive|Salience)&(Central_executive)
rfMRI connectivity (ICA100 edge 760)	(Precuneus|Cuneus|Cingulate)&(Frontal)	(Default_mode|Central_executive)&(Central_executive)
rfMRI connectivity (ICA100 edge 761)	(Postcentral|Precentral)&(Frontal)	(Motor|Attention)&(Central_executive)
rfMRI connectivity (ICA100 edge 762)	(Frontal_Sup)&(Frontal)	(Default_mode|Central_executive)&(Central_executive)
rfMRI connectivity (ICA100 edge 763)	(Temporal_Sup)&(Frontal)	(Default_mode|Motor)&(Central_executive)
rfMRI connectivity (ICA100 edge 764)	(Cerebellum)&(Frontal)	(Subcortical-cerebellum)&(Central_executive)
rfMRI connectivity (ICA100 edge 765)	(Parietal)&(Frontal)	(Central_executive|Attention)&(Central_executive)
rfMRI connectivity (ICA100 edge 766)	(Frontal|Precentral)&(Frontal)	(Central_executive)&(Central_executive)
rfMRI connectivity (ICA100 edge 767)	(Parietal|Frontal)&(Frontal)	(Attention|Central_executive)&(Central_executive)
rfMRI connectivity (ICA100 edge 768)	(Precentral|Frontal|Supp_Motor_Area)&(Frontal)	(Attention|Salience|Motor)&(Central_executive)
rfMRI connectivity (ICA100 edge 769)	(Supp_Motor_Area|Frontal)&(Frontal)	(Salience|Default_mode)&(Central_executive)
rfMRI connectivity (ICA100 edge 770)	(Parietal)&(Frontal)	(Central_executive|Salience)&(Central_executive)
rfMRI connectivity (ICA100 edge 771)	(Paracentral)&(Frontal)	(Motor)&(Central_executive)
rfMRI connectivity (ICA100 edge 772)	(Frontal)&(Frontal)	(Central_executive)&(Central_executive)
rfMRI connectivity (ICA100 edge 773)	(Postcentral|Precentral)&(Frontal)	(Motor|Attention)&(Central_executive)
rfMRI connectivity (ICA100 edge 774)	(Temporal|Frontal|Supp_Motor_Area)&(Frontal)	(Default_mode|Salience)&(Central_executive)
rfMRI connectivity (ICA100 edge 775)	(Parietal|Postcentral|Precuneus)&(Frontal)	(Attention)&(Central_executive)
rfMRI connectivity (ICA100 edge 776)	(Postcentral|Precentral)&(Frontal)	(Motor)&(Central_executive)
rfMRI connectivity (ICA100 edge 777)	(Precuneus)&(Frontal)	(Default_mode|Central_executive)&(Central_executive)
rfMRI connectivity (ICA100 edge 778)	(Frontal)&(Frontal)	(Central_executive|Salience)&(Central_executive)
rfMRI connectivity (ICA100 edge 779)	(Subcortical)&(Frontal)	(Subcortical-cerebellum)&(Central_executive)
rfMRI connectivity (ICA100 edge 780)	(Precuneus|Parietal_Sup)&(Frontal)	(Attention|Central_executive)&(Central_executive)
rfMRI connectivity (ICA100 edge 781)	(Calcarine|Lingual|Cuneus)&(Temporal|Occipital)	(Visual)&(Attention|Visual)
rfMRI connectivity (ICA100 edge 782)	(RolandicOper|SupraMarginal|Insula)&(Temporal|Occipital)	(Salience|Motor)&(Attention|Visual)
rfMRI connectivity (ICA100 edge 783)	(Lingual|Fusiform)&(Temporal|Occipital)	(Visual)&(Attention|Visual)
rfMRI connectivity (ICA100 edge 784)	(Occipital)&(Temporal|Occipital)	(Attention|Visual)&(Attention|Visual)
rfMRI connectivity (ICA100 edge 785)	(Precuneus|Angular|Cingulate)&(Temporal|Occipital)	(Default_mode|Central_executive)&(Attention|Visual)
rfMRI connectivity (ICA100 edge 786)	(Postcentral|Precentral)&(Temporal|Occipital)	(Motor)&(Attention|Visual)
rfMRI connectivity (ICA100 edge 787)	(Frontal|Cingulate)&(Temporal|Occipital)	(Default_mode|Limbic)&(Attention|Visual)
rfMRI connectivity (ICA100 edge 788)	(Calcarine|Lingual)&(Temporal|Occipital)	(Visual)&(Attention|Visual)
rfMRI connectivity (ICA100 edge 789)	(Temporal)&(Temporal|Occipital)	(Default_mode)&(Attention|Visual)
rfMRI connectivity (ICA100 edge 790)	(OccipitalPrecuneus)&(Temporal|Occipital)	(Default_mode|Central_executive)&(Attention|Visual)
rfMRI connectivity (ICA100 edge 791)	(Angular|Temporal)&(Temporal|Occipital)	(Default_mode|Central_executive)&(Attention|Visual)
rfMRI connectivity (ICA100 edge 792)	(Frontal|Cerebellum)&(Temporal|Occipital)	(Central_executive|Default_mode)&(Attention|Visual)
rfMRI connectivity (ICA100 edge 793)	(Frontal_Sup)&(Temporal|Occipital)	(Default_mode)&(Attention|Visual)
rfMRI connectivity (ICA100 edge 794)	(Cuneus|Occipital)&(Temporal|Occipital)	(Visual)&(Attention|Visual)
rfMRI connectivity (ICA100 edge 795)	(Insula|Cingulate)&(Temporal|Occipital)	(Salience|Default_mode)&(Attention|Visual)
rfMRI connectivity (ICA100 edge 796)	(Occipital)&(Temporal|Occipital)	(Visual)&(Attention|Visual)
rfMRI connectivity (ICA100 edge 797)	(Cerebellum)&(Temporal|Occipital)	(Subcortical-cerebellum)&(Attention|Visual)
rfMRI connectivity (ICA100 edge 798)	(Parietal)&(Temporal|Occipital)	(Attention|Central_executive|Salience)&(Attention|Visual)
rfMRI connectivity (ICA100 edge 799)	(Precuneus|Cuneus|Cingulate)&(Temporal|Occipital)	(Default_mode|Central_executive)&(Attention|Visual)
rfMRI connectivity (ICA100 edge 800)	(Postcentral|Precentral)&(Temporal|Occipital)	(Motor|Attention)&(Attention|Visual)
rfMRI connectivity (ICA100 edge 801)	(Frontal_Sup)&(Temporal|Occipital)	(Default_mode|Central_executive)&(Attention|Visual)
rfMRI connectivity (ICA100 edge 802)	(Temporal_Sup)&(Temporal|Occipital)	(Default_mode|Motor)&(Attention|Visual)
rfMRI connectivity (ICA100 edge 803)	(Cerebellum)&(Temporal|Occipital)	(Subcortical-cerebellum)&(Attention|Visual)
rfMRI connectivity (ICA100 edge 804)	(Parietal)&(Temporal|Occipital)	(Central_executive|Attention)&(Attention|Visual)
rfMRI connectivity (ICA100 edge 805)	(Frontal|Precentral)&(Temporal|Occipital)	(Central_executive)&(Attention|Visual)
rfMRI connectivity (ICA100 edge 806)	(Parietal|Frontal)&(Temporal|Occipital)	(Attention|Central_executive)&(Attention|Visual)
rfMRI connectivity (ICA100 edge 807)	(Precentral|Frontal|Supp_Motor_Area)&(Temporal|Occipital)	(Attention|Salience|Motor)&(Attention|Visual)
rfMRI connectivity (ICA100 edge 808)	(Supp_Motor_Area|Frontal)&(Temporal|Occipital)	(Salience|Default_mode)&(Attention|Visual)
rfMRI connectivity (ICA100 edge 809)	(Parietal)&(Temporal|Occipital)	(Central_executive|Salience)&(Attention|Visual)
rfMRI connectivity (ICA100 edge 810)	(Paracentral)&(Temporal|Occipital)	(Motor)&(Attention|Visual)
rfMRI connectivity (ICA100 edge 811)	(Frontal)&(Temporal|Occipital)	(Central_executive)&(Attention|Visual)
rfMRI connectivity (ICA100 edge 812)	(Postcentral|Precentral)&(Temporal|Occipital)	(Motor|Attention)&(Attention|Visual)
rfMRI connectivity (ICA100 edge 813)	(Temporal|Frontal|Supp_Motor_Area)&(Temporal|Occipital)	(Default_mode|Salience)&(Attention|Visual)
rfMRI connectivity (ICA100 edge 814)	(Parietal|Postcentral|Precuneus)&(Temporal|Occipital)	(Attention)&(Attention|Visual)
rfMRI connectivity (ICA100 edge 815)	(Postcentral|Precentral)&(Temporal|Occipital)	(Motor)&(Attention|Visual)
rfMRI connectivity (ICA100 edge 816)	(Precuneus)&(Temporal|Occipital)	(Default_mode|Central_executive)&(Attention|Visual)
rfMRI connectivity (ICA100 edge 817)	(Frontal)&(Temporal|Occipital)	(Central_executive|Salience)&(Attention|Visual)
rfMRI connectivity (ICA100 edge 818)	(Subcortical)&(Temporal|Occipital)	(Subcortical-cerebellum)&(Attention|Visual)
rfMRI connectivity (ICA100 edge 819)	(Precuneus|Parietal_Sup)&(Temporal|Occipital)	(Attention|Central_executive)&(Attention|Visual)
rfMRI connectivity (ICA100 edge 820)	(Frontal)&(Temporal|Occipital)	(Central_executive)&(Attention|Visual)
rfMRI connectivity (ICA100 edge 821)	(Calcarine|Lingual|Cuneus)&(Temporal|Occipital)	(Visual)&(Attention|Visual)
rfMRI connectivity (ICA100 edge 822)	(RolandicOper|SupraMarginal|Insula)&(Temporal|Occipital)	(Salience|Motor)&(Attention|Visual)
rfMRI connectivity (ICA100 edge 823)	(Lingual|Fusiform)&(Temporal|Occipital)	(Visual)&(Attention|Visual)
rfMRI connectivity (ICA100 edge 824)	(Occipital)&(Temporal|Occipital)	(Attention|Visual)&(Attention|Visual)
rfMRI connectivity (ICA100 edge 825)	(Precuneus|Angular|Cingulate)&(Temporal|Occipital)	(Default_mode|Central_executive)&(Attention|Visual)
rfMRI connectivity (ICA100 edge 826)	(Postcentral|Precentral)&(Temporal|Occipital)	(Motor)&(Attention|Visual)
rfMRI connectivity (ICA100 edge 827)	(Frontal|Cingulate)&(Temporal|Occipital)	(Default_mode|Limbic)&(Attention|Visual)
rfMRI connectivity (ICA100 edge 828)	(Calcarine|Lingual)&(Temporal|Occipital)	(Visual)&(Attention|Visual)
rfMRI connectivity (ICA100 edge 829)	(Temporal)&(Temporal|Occipital)	(Default_mode)&(Attention|Visual)
rfMRI connectivity (ICA100 edge 830)	(OccipitalPrecuneus)&(Temporal|Occipital)	(Default_mode|Central_executive)&(Attention|Visual)
rfMRI connectivity (ICA100 edge 831)	(Angular|Temporal)&(Temporal|Occipital)	(Default_mode|Central_executive)&(Attention|Visual)
rfMRI connectivity (ICA100 edge 832)	(Frontal|Cerebellum)&(Temporal|Occipital)	(Central_executive|Default_mode)&(Attention|Visual)
rfMRI connectivity (ICA100 edge 833)	(Frontal_Sup)&(Temporal|Occipital)	(Default_mode)&(Attention|Visual)
rfMRI connectivity (ICA100 edge 834)	(Cuneus|Occipital)&(Temporal|Occipital)	(Visual)&(Attention|Visual)
rfMRI connectivity (ICA100 edge 835)	(Insula|Cingulate)&(Temporal|Occipital)	(Salience|Default_mode)&(Attention|Visual)
rfMRI connectivity (ICA100 edge 836)	(Occipital)&(Temporal|Occipital)	(Visual)&(Attention|Visual)
rfMRI connectivity (ICA100 edge 837)	(Cerebellum)&(Temporal|Occipital)	(Subcortical-cerebellum)&(Attention|Visual)
rfMRI connectivity (ICA100 edge 838)	(Parietal)&(Temporal|Occipital)	(Attention|Central_executive|Salience)&(Attention|Visual)
rfMRI connectivity (ICA100 edge 839)	(Precuneus|Cuneus|Cingulate)&(Temporal|Occipital)	(Default_mode|Central_executive)&(Attention|Visual)
rfMRI connectivity (ICA100 edge 840)	(Postcentral|Precentral)&(Temporal|Occipital)	(Motor|Attention)&(Attention|Visual)
rfMRI connectivity (ICA100 edge 841)	(Frontal_Sup)&(Temporal|Occipital)	(Default_mode|Central_executive)&(Attention|Visual)
rfMRI connectivity (ICA100 edge 842)	(Temporal_Sup)&(Temporal|Occipital)	(Default_mode|Motor)&(Attention|Visual)
rfMRI connectivity (ICA100 edge 843)	(Cerebellum)&(Temporal|Occipital)	(Subcortical-cerebellum)&(Attention|Visual)
rfMRI connectivity (ICA100 edge 844)	(Parietal)&(Temporal|Occipital)	(Central_executive|Attention)&(Attention|Visual)
rfMRI connectivity (ICA100 edge 845)	(Frontal|Precentral)&(Temporal|Occipital)	(Central_executive)&(Attention|Visual)
rfMRI connectivity (ICA100 edge 846)	(Parietal|Frontal)&(Temporal|Occipital)	(Attention|Central_executive)&(Attention|Visual)
rfMRI connectivity (ICA100 edge 847)	(Precentral|Frontal|Supp_Motor_Area)&(Temporal|Occipital)	(Attention|Salience|Motor)&(Attention|Visual)
rfMRI connectivity (ICA100 edge 848)	(Supp_Motor_Area|Frontal)&(Temporal|Occipital)	(Salience|Default_mode)&(Attention|Visual)
rfMRI connectivity (ICA100 edge 849)	(Parietal)&(Temporal|Occipital)	(Central_executive|Salience)&(Attention|Visual)
rfMRI connectivity (ICA100 edge 850)	(Paracentral)&(Temporal|Occipital)	(Motor)&(Attention|Visual)
rfMRI connectivity (ICA100 edge 851)	(Frontal)&(Temporal|Occipital)	(Central_executive)&(Attention|Visual)
rfMRI connectivity (ICA100 edge 852)	(Postcentral|Precentral)&(Temporal|Occipital)	(Motor|Attention)&(Attention|Visual)
rfMRI connectivity (ICA100 edge 853)	(Temporal|Frontal|Supp_Motor_Area)&(Temporal|Occipital)	(Default_mode|Salience)&(Attention|Visual)
rfMRI connectivity (ICA100 edge 854)	(Parietal|Postcentral|Precuneus)&(Temporal|Occipital)	(Attention)&(Attention|Visual)
rfMRI connectivity (ICA100 edge 855)	(Postcentral|Precentral)&(Temporal|Occipital)	(Motor)&(Attention|Visual)
rfMRI connectivity (ICA100 edge 856)	(Precuneus)&(Temporal|Occipital)	(Default_mode|Central_executive)&(Attention|Visual)
rfMRI connectivity (ICA100 edge 857)	(Frontal)&(Temporal|Occipital)	(Central_executive|Salience)&(Attention|Visual)
rfMRI connectivity (ICA100 edge 858)	(Subcortical)&(Temporal|Occipital)	(Subcortical-cerebellum)&(Attention|Visual)
rfMRI connectivity (ICA100 edge 859)	(Precuneus|Parietal_Sup)&(Temporal|Occipital)	(Attention|Central_executive)&(Attention|Visual)
rfMRI connectivity (ICA100 edge 860)	(Frontal)&(Temporal|Occipital)	(Central_executive)&(Attention|Visual)
rfMRI connectivity (ICA100 edge 861)	(Temporal|Occipital)&(Temporal|Occipital)	(Attention|Visual)&(Attention|Visual)
rfMRI connectivity (ICA100 edge 862)	(Calcarine|Lingual|Cuneus)&(Temporal|Fusiform)	(Visual)&(Limbic|Default_mode)
rfMRI connectivity (ICA100 edge 863)	(RolandicOper|SupraMarginal|Insula)&(Temporal|Fusiform)	(Salience|Motor)&(Limbic|Default_mode)
rfMRI connectivity (ICA100 edge 864)	(Lingual|Fusiform)&(Temporal|Fusiform)	(Visual)&(Limbic|Default_mode)
rfMRI connectivity (ICA100 edge 865)	(Occipital)&(Temporal|Fusiform)	(Attention|Visual)&(Limbic|Default_mode)
rfMRI connectivity (ICA100 edge 866)	(Precuneus|Angular|Cingulate)&(Temporal|Fusiform)	(Default_mode|Central_executive)&(Limbic|Default_mode)
rfMRI connectivity (ICA100 edge 867)	(Postcentral|Precentral)&(Temporal|Fusiform)	(Motor)&(Limbic|Default_mode)
rfMRI connectivity (ICA100 edge 868)	(Frontal|Cingulate)&(Temporal|Fusiform)	(Default_mode|Limbic)&(Limbic|Default_mode)
rfMRI connectivity (ICA100 edge 869)	(Calcarine|Lingual)&(Temporal|Fusiform)	(Visual)&(Limbic|Default_mode)
rfMRI connectivity (ICA100 edge 870)	(Temporal)&(Temporal|Fusiform)	(Default_mode)&(Limbic|Default_mode)
rfMRI connectivity (ICA100 edge 871)	(OccipitalPrecuneus)&(Temporal|Fusiform)	(Default_mode|Central_executive)&(Limbic|Default_mode)
rfMRI connectivity (ICA100 edge 872)	(Angular|Temporal)&(Temporal|Fusiform)	(Default_mode|Central_executive)&(Limbic|Default_mode)
rfMRI connectivity (ICA100 edge 873)	(Frontal|Cerebellum)&(Temporal|Fusiform)	(Central_executive|Default_mode)&(Limbic|Default_mode)
rfMRI connectivity (ICA100 edge 874)	(Frontal_Sup)&(Temporal|Fusiform)	(Default_mode)&(Limbic|Default_mode)
rfMRI connectivity (ICA100 edge 875)	(Cuneus|Occipital)&(Temporal|Fusiform)	(Visual)&(Limbic|Default_mode)
rfMRI connectivity (ICA100 edge 876)	(Insula|Cingulate)&(Temporal|Fusiform)	(Salience|Default_mode)&(Limbic|Default_mode)
rfMRI connectivity (ICA100 edge 877)	(Occipital)&(Temporal|Fusiform)	(Visual)&(Limbic|Default_mode)
rfMRI connectivity (ICA100 edge 878)	(Cerebellum)&(Temporal|Fusiform)	(Subcortical-cerebellum)&(Limbic|Default_mode)
rfMRI connectivity (ICA100 edge 879)	(Parietal)&(Temporal|Fusiform)	(Attention|Central_executive|Salience)&(Limbic|Default_mode)
rfMRI connectivity (ICA100 edge 880)	(Precuneus|Cuneus|Cingulate)&(Temporal|Fusiform)	(Default_mode|Central_executive)&(Limbic|Default_mode)
rfMRI connectivity (ICA100 edge 881)	(Postcentral|Precentral)&(Temporal|Fusiform)	(Motor|Attention)&(Limbic|Default_mode)
rfMRI connectivity (ICA100 edge 882)	(Frontal_Sup)&(Temporal|Fusiform)	(Default_mode|Central_executive)&(Limbic|Default_mode)
rfMRI connectivity (ICA100 edge 883)	(Temporal_Sup)&(Temporal|Fusiform)	(Default_mode|Motor)&(Limbic|Default_mode)
rfMRI connectivity (ICA100 edge 884)	(Cerebellum)&(Temporal|Fusiform)	(Subcortical-cerebellum)&(Limbic|Default_mode)
rfMRI connectivity (ICA100 edge 885)	(Parietal)&(Temporal|Fusiform)	(Central_executive|Attention)&(Limbic|Default_mode)
rfMRI connectivity (ICA100 edge 886)	(Frontal|Precentral)&(Temporal|Fusiform)	(Central_executive)&(Limbic|Default_mode)
rfMRI connectivity (ICA100 edge 887)	(Parietal|Frontal)&(Temporal|Fusiform)	(Attention|Central_executive)&(Limbic|Default_mode)
rfMRI connectivity (ICA100 edge 888)	(Precentral|Frontal|Supp_Motor_Area)&(Temporal|Fusiform)	(Attention|Salience|Motor)&(Limbic|Default_mode)
rfMRI connectivity (ICA100 edge 889)	(Supp_Motor_Area|Frontal)&(Temporal|Fusiform)	(Salience|Default_mode)&(Limbic|Default_mode)
rfMRI connectivity (ICA100 edge 890)	(Parietal)&(Temporal|Fusiform)	(Central_executive|Salience)&(Limbic|Default_mode)
rfMRI connectivity (ICA100 edge 891)	(Paracentral)&(Temporal|Fusiform)	(Motor)&(Limbic|Default_mode)
rfMRI connectivity (ICA100 edge 892)	(Frontal)&(Temporal|Fusiform)	(Central_executive)&(Limbic|Default_mode)
rfMRI connectivity (ICA100 edge 893)	(Postcentral|Precentral)&(Temporal|Fusiform)	(Motor|Attention)&(Limbic|Default_mode)
rfMRI connectivity (ICA100 edge 894)	(Temporal|Frontal|Supp_Motor_Area)&(Temporal|Fusiform)	(Default_mode|Salience)&(Limbic|Default_mode)
rfMRI connectivity (ICA100 edge 895)	(Parietal|Postcentral|Precuneus)&(Temporal|Fusiform)	(Attention)&(Limbic|Default_mode)
rfMRI connectivity (ICA100 edge 896)	(Postcentral|Precentral)&(Temporal|Fusiform)	(Motor)&(Limbic|Default_mode)
rfMRI connectivity (ICA100 edge 897)	(Precuneus)&(Temporal|Fusiform)	(Default_mode|Central_executive)&(Limbic|Default_mode)
rfMRI connectivity (ICA100 edge 898)	(Frontal)&(Temporal|Fusiform)	(Central_executive|Salience)&(Limbic|Default_mode)
rfMRI connectivity (ICA100 edge 899)	(Subcortical)&(Temporal|Fusiform)	(Subcortical-cerebellum)&(Limbic|Default_mode)
rfMRI connectivity (ICA100 edge 900)	(Precuneus|Parietal_Sup)&(Temporal|Fusiform)	(Attention|Central_executive)&(Limbic|Default_mode)
rfMRI connectivity (ICA100 edge 901)	(Frontal)&(Temporal|Fusiform)	(Central_executive)&(Limbic|Default_mode)
rfMRI connectivity (ICA100 edge 902)	(Temporal|Occipital)&(Temporal|Fusiform)	(Attention|Visual)&(Limbic|Default_mode)
rfMRI connectivity (ICA100 edge 903)	(Temporal|Occipital)&(Temporal|Fusiform)	(Attention|Visual)&(Limbic|Default_mode)
rfMRI connectivity (ICA100 edge 904)	(Calcarine|Lingual|Cuneus)&(Frontal_Inf)	(Visual)&(Default_mode|Central_executive)
rfMRI connectivity (ICA100 edge 905)	(RolandicOper|SupraMarginal|Insula)&(Frontal_Inf)	(Salience|Motor)&(Default_mode|Central_executive)
rfMRI connectivity (ICA100 edge 906)	(Lingual|Fusiform)&(Frontal_Inf)	(Visual)&(Default_mode|Central_executive)
rfMRI connectivity (ICA100 edge 907)	(Occipital)&(Frontal_Inf)	(Attention|Visual)&(Default_mode|Central_executive)
rfMRI connectivity (ICA100 edge 908)	(Precuneus|Angular|Cingulate)&(Frontal_Inf)	(Default_mode|Central_executive)&(Default_mode|Central_executive)
rfMRI connectivity (ICA100 edge 909)	(Postcentral|Precentral)&(Frontal_Inf)	(Motor)&(Default_mode|Central_executive)
rfMRI connectivity (ICA100 edge 910)	(Frontal|Cingulate)&(Frontal_Inf)	(Default_mode|Limbic)&(Default_mode|Central_executive)
rfMRI connectivity (ICA100 edge 911)	(Calcarine|Lingual)&(Frontal_Inf)	(Visual)&(Default_mode|Central_executive)
rfMRI connectivity (ICA100 edge 912)	(Temporal)&(Frontal_Inf)	(Default_mode)&(Default_mode|Central_executive)
rfMRI connectivity (ICA100 edge 913)	(OccipitalPrecuneus)&(Frontal_Inf)	(Default_mode|Central_executive)&(Default_mode|Central_executive)
rfMRI connectivity (ICA100 edge 914)	(Angular|Temporal)&(Frontal_Inf)	(Default_mode|Central_executive)&(Default_mode|Central_executive)
rfMRI connectivity (ICA100 edge 915)	(Frontal|Cerebellum)&(Frontal_Inf)	(Central_executive|Default_mode)&(Default_mode|Central_executive)
rfMRI connectivity (ICA100 edge 916)	(Frontal_Sup)&(Frontal_Inf)	(Default_mode)&(Default_mode|Central_executive)
rfMRI connectivity (ICA100 edge 917)	(Cuneus|Occipital)&(Frontal_Inf)	(Visual)&(Default_mode|Central_executive)
rfMRI connectivity (ICA100 edge 918)	(Insula|Cingulate)&(Frontal_Inf)	(Salience|Default_mode)&(Default_mode|Central_executive)
rfMRI connectivity (ICA100 edge 919)	(Occipital)&(Frontal_Inf)	(Visual)&(Default_mode|Central_executive)
rfMRI connectivity (ICA100 edge 920)	(Cerebellum)&(Frontal_Inf)	(Subcortical-cerebellum)&(Default_mode|Central_executive)
rfMRI connectivity (ICA100 edge 921)	(Parietal)&(Frontal_Inf)	(Attention|Central_executive|Salience)&(Default_mode|Central_executive)
rfMRI connectivity (ICA100 edge 922)	(Precuneus|Cuneus|Cingulate)&(Frontal_Inf)	(Default_mode|Central_executive)&(Default_mode|Central_executive)
rfMRI connectivity (ICA100 edge 923)	(Postcentral|Precentral)&(Frontal_Inf)	(Motor|Attention)&(Default_mode|Central_executive)
rfMRI connectivity (ICA100 edge 924)	(Frontal_Sup)&(Frontal_Inf)	(Default_mode|Central_executive)&(Default_mode|Central_executive)
rfMRI connectivity (ICA100 edge 925)	(Temporal_Sup)&(Frontal_Inf)	(Default_mode|Motor)&(Default_mode|Central_executive)
rfMRI connectivity (ICA100 edge 926)	(Cerebellum)&(Frontal_Inf)	(Subcortical-cerebellum)&(Default_mode|Central_executive)
rfMRI connectivity (ICA100 edge 927)	(Parietal)&(Frontal_Inf)	(Central_executive|Attention)&(Default_mode|Central_executive)
rfMRI connectivity (ICA100 edge 928)	(Frontal|Precentral)&(Frontal_Inf)	(Central_executive)&(Default_mode|Central_executive)
rfMRI connectivity (ICA100 edge 929)	(Parietal|Frontal)&(Frontal_Inf)	(Attention|Central_executive)&(Default_mode|Central_executive)
rfMRI connectivity (ICA100 edge 930)	(Precentral|Frontal|Supp_Motor_Area)&(Frontal_Inf)	(Attention|Salience|Motor)&(Default_mode|Central_executive)
rfMRI connectivity (ICA100 edge 931)	(Supp_Motor_Area|Frontal)&(Frontal_Inf)	(Salience|Default_mode)&(Default_mode|Central_executive)
rfMRI connectivity (ICA100 edge 932)	(Parietal)&(Frontal_Inf)	(Central_executive|Salience)&(Default_mode|Central_executive)
rfMRI connectivity (ICA100 edge 933)	(Paracentral)&(Frontal_Inf)	(Motor)&(Default_mode|Central_executive)
rfMRI connectivity (ICA100 edge 934)	(Frontal)&(Frontal_Inf)	(Central_executive)&(Default_mode|Central_executive)
rfMRI connectivity (ICA100 edge 935)	(Postcentral|Precentral)&(Frontal_Inf)	(Motor|Attention)&(Default_mode|Central_executive)
rfMRI connectivity (ICA100 edge 936)	(Temporal|Frontal|Supp_Motor_Area)&(Frontal_Inf)	(Default_mode|Salience)&(Default_mode|Central_executive)
rfMRI connectivity (ICA100 edge 937)	(Parietal|Postcentral|Precuneus)&(Frontal_Inf)	(Attention)&(Default_mode|Central_executive)
rfMRI connectivity (ICA100 edge 938)	(Postcentral|Precentral)&(Frontal_Inf)	(Motor)&(Default_mode|Central_executive)
rfMRI connectivity (ICA100 edge 939)	(Precuneus)&(Frontal_Inf)	(Default_mode|Central_executive)&(Default_mode|Central_executive)
rfMRI connectivity (ICA100 edge 940)	(Frontal)&(Frontal_Inf)	(Central_executive|Salience)&(Default_mode|Central_executive)
rfMRI connectivity (ICA100 edge 941)	(Subcortical)&(Frontal_Inf)	(Subcortical-cerebellum)&(Default_mode|Central_executive)
rfMRI connectivity (ICA100 edge 942)	(Precuneus|Parietal_Sup)&(Frontal_Inf)	(Attention|Central_executive)&(Default_mode|Central_executive)
rfMRI connectivity (ICA100 edge 943)	(Frontal)&(Frontal_Inf)	(Central_executive)&(Default_mode|Central_executive)
rfMRI connectivity (ICA100 edge 944)	(Temporal|Occipital)&(Frontal_Inf)	(Attention|Visual)&(Default_mode|Central_executive)
rfMRI connectivity (ICA100 edge 945)	(Temporal|Occipital)&(Frontal_Inf)	(Attention|Visual)&(Default_mode|Central_executive)
rfMRI connectivity (ICA100 edge 946)	(Temporal|Fusiform)&(Frontal_Inf)	(Limbic|Default_mode)&(Default_mode|Central_executive)
rfMRI connectivity (ICA100 edge 947)	(Calcarine|Lingual|Cuneus)&(Frontal)	(Visual)&(Salience|Default_mode)
rfMRI connectivity (ICA100 edge 948)	(RolandicOper|SupraMarginal|Insula)&(Frontal)	(Salience|Motor)&(Salience|Default_mode)
rfMRI connectivity (ICA100 edge 949)	(Lingual|Fusiform)&(Frontal)	(Visual)&(Salience|Default_mode)
rfMRI connectivity (ICA100 edge 950)	(Occipital)&(Frontal)	(Attention|Visual)&(Salience|Default_mode)
rfMRI connectivity (ICA100 edge 951)	(Precuneus|Angular|Cingulate)&(Frontal)	(Default_mode|Central_executive)&(Salience|Default_mode)
rfMRI connectivity (ICA100 edge 952)	(Postcentral|Precentral)&(Frontal)	(Motor)&(Salience|Default_mode)
rfMRI connectivity (ICA100 edge 953)	(Frontal|Cingulate)&(Frontal)	(Default_mode|Limbic)&(Salience|Default_mode)
rfMRI connectivity (ICA100 edge 954)	(Calcarine|Lingual)&(Frontal)	(Visual)&(Salience|Default_mode)
rfMRI connectivity (ICA100 edge 955)	(Temporal)&(Frontal)	(Default_mode)&(Salience|Default_mode)
rfMRI connectivity (ICA100 edge 956)	(OccipitalPrecuneus)&(Frontal)	(Default_mode|Central_executive)&(Salience|Default_mode)
rfMRI connectivity (ICA100 edge 957)	(Angular|Temporal)&(Frontal)	(Default_mode|Central_executive)&(Salience|Default_mode)
rfMRI connectivity (ICA100 edge 958)	(Frontal|Cerebellum)&(Frontal)	(Central_executive|Default_mode)&(Salience|Default_mode)
rfMRI connectivity (ICA100 edge 959)	(Frontal_Sup)&(Frontal)	(Default_mode)&(Salience|Default_mode)
rfMRI connectivity (ICA100 edge 960)	(Cuneus|Occipital)&(Frontal)	(Visual)&(Salience|Default_mode)
rfMRI connectivity (ICA100 edge 961)	(Insula|Cingulate)&(Frontal)	(Salience|Default_mode)&(Salience|Default_mode)
rfMRI connectivity (ICA100 edge 962)	(Occipital)&(Frontal)	(Visual)&(Salience|Default_mode)
rfMRI connectivity (ICA100 edge 963)	(Cerebellum)&(Frontal)	(Subcortical-cerebellum)&(Salience|Default_mode)
rfMRI connectivity (ICA100 edge 964)	(Parietal)&(Frontal)	(Attention|Central_executive|Salience)&(Salience|Default_mode)
rfMRI connectivity (ICA100 edge 965)	(Precuneus|Cuneus|Cingulate)&(Frontal)	(Default_mode|Central_executive)&(Salience|Default_mode)
rfMRI connectivity (ICA100 edge 966)	(Postcentral|Precentral)&(Frontal)	(Motor|Attention)&(Salience|Default_mode)
rfMRI connectivity (ICA100 edge 967)	(Frontal_Sup)&(Frontal)	(Default_mode|Central_executive)&(Salience|Default_mode)
rfMRI connectivity (ICA100 edge 968)	(Temporal_Sup)&(Frontal)	(Default_mode|Motor)&(Salience|Default_mode)
rfMRI connectivity (ICA100 edge 969)	(Cerebellum)&(Frontal)	(Subcortical-cerebellum)&(Salience|Default_mode)
rfMRI connectivity (ICA100 edge 970)	(Parietal)&(Frontal)	(Central_executive|Attention)&(Salience|Default_mode)
rfMRI connectivity (ICA100 edge 971)	(Frontal|Precentral)&(Frontal)	(Central_executive)&(Salience|Default_mode)
rfMRI connectivity (ICA100 edge 972)	(Parietal|Frontal)&(Frontal)	(Attention|Central_executive)&(Salience|Default_mode)
rfMRI connectivity (ICA100 edge 973)	(Precentral|Frontal|Supp_Motor_Area)&(Frontal)	(Attention|Salience|Motor)&(Salience|Default_mode)
rfMRI connectivity (ICA100 edge 974)	(Supp_Motor_Area|Frontal)&(Frontal)	(Salience|Default_mode)&(Salience|Default_mode)
rfMRI connectivity (ICA100 edge 975)	(Parietal)&(Frontal)	(Central_executive|Salience)&(Salience|Default_mode)
rfMRI connectivity (ICA100 edge 976)	(Paracentral)&(Frontal)	(Motor)&(Salience|Default_mode)
rfMRI connectivity (ICA100 edge 977)	(Frontal)&(Frontal)	(Central_executive)&(Salience|Default_mode)
rfMRI connectivity (ICA100 edge 978)	(Postcentral|Precentral)&(Frontal)	(Motor|Attention)&(Salience|Default_mode)
rfMRI connectivity (ICA100 edge 979)	(Temporal|Frontal|Supp_Motor_Area)&(Frontal)	(Default_mode|Salience)&(Salience|Default_mode)
rfMRI connectivity (ICA100 edge 980)	(Parietal|Postcentral|Precuneus)&(Frontal)	(Attention)&(Salience|Default_mode)
rfMRI connectivity (ICA100 edge 981)	(Postcentral|Precentral)&(Frontal)	(Motor)&(Salience|Default_mode)
rfMRI connectivity (ICA100 edge 982)	(Precuneus)&(Frontal)	(Default_mode|Central_executive)&(Salience|Default_mode)
rfMRI connectivity (ICA100 edge 983)	(Frontal)&(Frontal)	(Central_executive|Salience)&(Salience|Default_mode)
rfMRI connectivity (ICA100 edge 984)	(Subcortical)&(Frontal)	(Subcortical-cerebellum)&(Salience|Default_mode)
rfMRI connectivity (ICA100 edge 985)	(Precuneus|Parietal_Sup)&(Frontal)	(Attention|Central_executive)&(Salience|Default_mode)
rfMRI connectivity (ICA100 edge 986)	(Frontal)&(Frontal)	(Central_executive)&(Salience|Default_mode)
rfMRI connectivity (ICA100 edge 987)	(Temporal|Occipital)&(Frontal)	(Attention|Visual)&(Salience|Default_mode)
rfMRI connectivity (ICA100 edge 988)	(Temporal|Occipital)&(Frontal)	(Attention|Visual)&(Salience|Default_mode)
rfMRI connectivity (ICA100 edge 989)	(Temporal|Fusiform)&(Frontal)	(Limbic|Default_mode)&(Salience|Default_mode)
rfMRI connectivity (ICA100 edge 990)	(Frontal_Inf)&(Frontal)	(Default_mode|Central_executive)&(Salience|Default_mode)
rfMRI connectivity (ICA100 edge 991)	(Calcarine|Lingual|Cuneus)&(Temporal)	(Visual)&(Central_executive|Default_mode)
rfMRI connectivity (ICA100 edge 992)	(RolandicOper|SupraMarginal|Insula)&(Temporal)	(Salience|Motor)&(Central_executive|Default_mode)
rfMRI connectivity (ICA100 edge 993)	(Lingual|Fusiform)&(Temporal)	(Visual)&(Central_executive|Default_mode)
rfMRI connectivity (ICA100 edge 994)	(Occipital)&(Temporal)	(Attention|Visual)&(Central_executive|Default_mode)
rfMRI connectivity (ICA100 edge 995)	(Precuneus|Angular|Cingulate)&(Temporal)	(Default_mode|Central_executive)&(Central_executive|Default_mode)
rfMRI connectivity (ICA100 edge 996)	(Postcentral|Precentral)&(Temporal)	(Motor)&(Central_executive|Default_mode)
rfMRI connectivity (ICA100 edge 997)	(Frontal|Cingulate)&(Temporal)	(Default_mode|Limbic)&(Central_executive|Default_mode)
rfMRI connectivity (ICA100 edge 998)	(Calcarine|Lingual)&(Temporal)	(Visual)&(Central_executive|Default_mode)
rfMRI connectivity (ICA100 edge 999)	(Temporal)&(Temporal)	(Default_mode)&(Central_executive|Default_mode)
rfMRI connectivity (ICA100 edge 1000)	(OccipitalPrecuneus)&(Temporal)	(Default_mode|Central_executive)&(Central_executive|Default_mode)
rfMRI connectivity (ICA100 edge 1001)	(Angular|Temporal)&(Temporal)	(Default_mode|Central_executive)&(Central_executive|Default_mode)
rfMRI connectivity (ICA100 edge 1002)	(Frontal|Cerebellum)&(Temporal)	(Central_executive|Default_mode)&(Central_executive|Default_mode)
rfMRI connectivity (ICA100 edge 1003)	(Frontal_Sup)&(Temporal)	(Default_mode)&(Central_executive|Default_mode)
rfMRI connectivity (ICA100 edge 1004)	(Cuneus|Occipital)&(Temporal)	(Visual)&(Central_executive|Default_mode)
rfMRI connectivity (ICA100 edge 1005)	(Insula|Cingulate)&(Temporal)	(Salience|Default_mode)&(Central_executive|Default_mode)
rfMRI connectivity (ICA100 edge 1006)	(Occipital)&(Temporal)	(Visual)&(Central_executive|Default_mode)
rfMRI connectivity (ICA100 edge 1007)	(Cerebellum)&(Temporal)	(Subcortical-cerebellum)&(Central_executive|Default_mode)
rfMRI connectivity (ICA100 edge 1008)	(Parietal)&(Temporal)	(Attention|Central_executive|Salience)&(Central_executive|Default_mode)
rfMRI connectivity (ICA100 edge 1009)	(Precuneus|Cuneus|Cingulate)&(Temporal)	(Default_mode|Central_executive)&(Central_executive|Default_mode)
rfMRI connectivity (ICA100 edge 1010)	(Postcentral|Precentral)&(Temporal)	(Motor|Attention)&(Central_executive|Default_mode)
rfMRI connectivity (ICA100 edge 1011)	(Frontal_Sup)&(Temporal)	(Default_mode|Central_executive)&(Central_executive|Default_mode)
rfMRI connectivity (ICA100 edge 1012)	(Temporal_Sup)&(Temporal)	(Default_mode|Motor)&(Central_executive|Default_mode)
rfMRI connectivity (ICA100 edge 1013)	(Cerebellum)&(Temporal)	(Subcortical-cerebellum)&(Central_executive|Default_mode)
rfMRI connectivity (ICA100 edge 1014)	(Parietal)&(Temporal)	(Central_executive|Attention)&(Central_executive|Default_mode)
rfMRI connectivity (ICA100 edge 1015)	(Frontal|Precentral)&(Temporal)	(Central_executive)&(Central_executive|Default_mode)
rfMRI connectivity (ICA100 edge 1016)	(Parietal|Frontal)&(Temporal)	(Attention|Central_executive)&(Central_executive|Default_mode)
rfMRI connectivity (ICA100 edge 1017)	(Precentral|Frontal|Supp_Motor_Area)&(Temporal)	(Attention|Salience|Motor)&(Central_executive|Default_mode)
rfMRI connectivity (ICA100 edge 1018)	(Supp_Motor_Area|Frontal)&(Temporal)	(Salience|Default_mode)&(Central_executive|Default_mode)
rfMRI connectivity (ICA100 edge 1019)	(Parietal)&(Temporal)	(Central_executive|Salience)&(Central_executive|Default_mode)
rfMRI connectivity (ICA100 edge 1020)	(Paracentral)&(Temporal)	(Motor)&(Central_executive|Default_mode)
rfMRI connectivity (ICA100 edge 1021)	(Frontal)&(Temporal)	(Central_executive)&(Central_executive|Default_mode)
rfMRI connectivity (ICA100 edge 1022)	(Postcentral|Precentral)&(Temporal)	(Motor|Attention)&(Central_executive|Default_mode)
rfMRI connectivity (ICA100 edge 1023)	(Temporal|Frontal|Supp_Motor_Area)&(Temporal)	(Default_mode|Salience)&(Central_executive|Default_mode)
rfMRI connectivity (ICA100 edge 1024)	(Parietal|Postcentral|Precuneus)&(Temporal)	(Attention)&(Central_executive|Default_mode)
rfMRI connectivity (ICA100 edge 1025)	(Postcentral|Precentral)&(Temporal)	(Motor)&(Central_executive|Default_mode)
rfMRI connectivity (ICA100 edge 1026)	(Precuneus)&(Temporal)	(Default_mode|Central_executive)&(Central_executive|Default_mode)
rfMRI connectivity (ICA100 edge 1027)	(Frontal)&(Temporal)	(Central_executive|Salience)&(Central_executive|Default_mode)
rfMRI connectivity (ICA100 edge 1028)	(Subcortical)&(Temporal)	(Subcortical-cerebellum)&(Central_executive|Default_mode)
rfMRI connectivity (ICA100 edge 1029)	(Precuneus|Parietal_Sup)&(Temporal)	(Attention|Central_executive)&(Central_executive|Default_mode)
rfMRI connectivity (ICA100 edge 1030)	(Frontal)&(Temporal)	(Central_executive)&(Central_executive|Default_mode)
rfMRI connectivity (ICA100 edge 1031)	(Temporal|Occipital)&(Temporal)	(Attention|Visual)&(Central_executive|Default_mode)
rfMRI connectivity (ICA100 edge 1032)	(Temporal|Occipital)&(Temporal)	(Attention|Visual)&(Central_executive|Default_mode)
rfMRI connectivity (ICA100 edge 1033)	(Temporal|Fusiform)&(Temporal)	(Limbic|Default_mode)&(Central_executive|Default_mode)
rfMRI connectivity (ICA100 edge 1034)	(Frontal_Inf)&(Temporal)	(Default_mode|Central_executive)&(Central_executive|Default_mode)
rfMRI connectivity (ICA100 edge 1035)	(Frontal)&(Temporal)	(Salience|Default_mode)&(Central_executive|Default_mode)
rfMRI connectivity (ICA100 edge 1036)	(Calcarine|Lingual|Cuneus)&(Frontal)	(Visual)&(Central_executive|Salience|Default_mode)
rfMRI connectivity (ICA100 edge 1037)	(RolandicOper|SupraMarginal|Insula)&(Frontal)	(Salience|Motor)&(Central_executive|Salience|Default_mode)
rfMRI connectivity (ICA100 edge 1038)	(Lingual|Fusiform)&(Frontal)	(Visual)&(Central_executive|Salience|Default_mode)
rfMRI connectivity (ICA100 edge 1039)	(Occipital)&(Frontal)	(Attention|Visual)&(Central_executive|Salience|Default_mode)
rfMRI connectivity (ICA100 edge 1040)	(Precuneus|Angular|Cingulate)&(Frontal)	(Default_mode|Central_executive)&(Central_executive|Salience|Default_mode)
rfMRI connectivity (ICA100 edge 1041)	(Postcentral|Precentral)&(Frontal)	(Motor)&(Central_executive|Salience|Default_mode)
rfMRI connectivity (ICA100 edge 1042)	(Frontal|Cingulate)&(Frontal)	(Default_mode|Limbic)&(Central_executive|Salience|Default_mode)
rfMRI connectivity (ICA100 edge 1043)	(Calcarine|Lingual)&(Frontal)	(Visual)&(Central_executive|Salience|Default_mode)
rfMRI connectivity (ICA100 edge 1044)	(Temporal)&(Frontal)	(Default_mode)&(Central_executive|Salience|Default_mode)
rfMRI connectivity (ICA100 edge 1045)	(OccipitalPrecuneus)&(Frontal)	(Default_mode|Central_executive)&(Central_executive|Salience|Default_mode)
rfMRI connectivity (ICA100 edge 1046)	(Angular|Temporal)&(Frontal)	(Default_mode|Central_executive)&(Central_executive|Salience|Default_mode)
rfMRI connectivity (ICA100 edge 1047)	(Frontal|Cerebellum)&(Frontal)	(Central_executive|Default_mode)&(Central_executive|Salience|Default_mode)
rfMRI connectivity (ICA100 edge 1048)	(Frontal_Sup)&(Frontal)	(Default_mode)&(Central_executive|Salience|Default_mode)
rfMRI connectivity (ICA100 edge 1049)	(Cuneus|Occipital)&(Frontal)	(Visual)&(Central_executive|Salience|Default_mode)
rfMRI connectivity (ICA100 edge 1050)	(Insula|Cingulate)&(Frontal)	(Salience|Default_mode)&(Central_executive|Salience|Default_mode)
rfMRI connectivity (ICA100 edge 1051)	(Occipital)&(Frontal)	(Visual)&(Central_executive|Salience|Default_mode)
rfMRI connectivity (ICA100 edge 1052)	(Cerebellum)&(Frontal)	(Subcortical-cerebellum)&(Central_executive|Salience|Default_mode)
rfMRI connectivity (ICA100 edge 1053)	(Parietal)&(Frontal)	(Attention|Central_executive|Salience)&(Central_executive|Salience|Default_mode)
rfMRI connectivity (ICA100 edge 1054)	(Precuneus|Cuneus|Cingulate)&(Frontal)	(Default_mode|Central_executive)&(Central_executive|Salience|Default_mode)
rfMRI connectivity (ICA100 edge 1055)	(Postcentral|Precentral)&(Frontal)	(Motor|Attention)&(Central_executive|Salience|Default_mode)
rfMRI connectivity (ICA100 edge 1056)	(Frontal_Sup)&(Frontal)	(Default_mode|Central_executive)&(Central_executive|Salience|Default_mode)
rfMRI connectivity (ICA100 edge 1057)	(Temporal_Sup)&(Frontal)	(Default_mode|Motor)&(Central_executive|Salience|Default_mode)
rfMRI connectivity (ICA100 edge 1058)	(Cerebellum)&(Frontal)	(Subcortical-cerebellum)&(Central_executive|Salience|Default_mode)
rfMRI connectivity (ICA100 edge 1059)	(Parietal)&(Frontal)	(Central_executive|Attention)&(Central_executive|Salience|Default_mode)
rfMRI connectivity (ICA100 edge 1060)	(Frontal|Precentral)&(Frontal)	(Central_executive)&(Central_executive|Salience|Default_mode)
rfMRI connectivity (ICA100 edge 1061)	(Parietal|Frontal)&(Frontal)	(Attention|Central_executive)&(Central_executive|Salience|Default_mode)
rfMRI connectivity (ICA100 edge 1062)	(Precentral|Frontal|Supp_Motor_Area)&(Frontal)	(Attention|Salience|Motor)&(Central_executive|Salience|Default_mode)
rfMRI connectivity (ICA100 edge 1063)	(Supp_Motor_Area|Frontal)&(Frontal)	(Salience|Default_mode)&(Central_executive|Salience|Default_mode)
rfMRI connectivity (ICA100 edge 1064)	(Parietal)&(Frontal)	(Central_executive|Salience)&(Central_executive|Salience|Default_mode)
rfMRI connectivity (ICA100 edge 1065)	(Paracentral)&(Frontal)	(Motor)&(Central_executive|Salience|Default_mode)
rfMRI connectivity (ICA100 edge 1066)	(Frontal)&(Frontal)	(Central_executive)&(Central_executive|Salience|Default_mode)
rfMRI connectivity (ICA100 edge 1067)	(Postcentral|Precentral)&(Frontal)	(Motor|Attention)&(Central_executive|Salience|Default_mode)
rfMRI connectivity (ICA100 edge 1068)	(Temporal|Frontal|Supp_Motor_Area)&(Frontal)	(Default_mode|Salience)&(Central_executive|Salience|Default_mode)
rfMRI connectivity (ICA100 edge 1069)	(Parietal|Postcentral|Precuneus)&(Frontal)	(Attention)&(Central_executive|Salience|Default_mode)
rfMRI connectivity (ICA100 edge 1070)	(Postcentral|Precentral)&(Frontal)	(Motor)&(Central_executive|Salience|Default_mode)
rfMRI connectivity (ICA100 edge 1071)	(Precuneus)&(Frontal)	(Default_mode|Central_executive)&(Central_executive|Salience|Default_mode)
rfMRI connectivity (ICA100 edge 1072)	(Frontal)&(Frontal)	(Central_executive|Salience)&(Central_executive|Salience|Default_mode)
rfMRI connectivity (ICA100 edge 1073)	(Subcortical)&(Frontal)	(Subcortical-cerebellum)&(Central_executive|Salience|Default_mode)
rfMRI connectivity (ICA100 edge 1074)	(Precuneus|Parietal_Sup)&(Frontal)	(Attention|Central_executive)&(Central_executive|Salience|Default_mode)
rfMRI connectivity (ICA100 edge 1075)	(Frontal)&(Frontal)	(Central_executive)&(Central_executive|Salience|Default_mode)
rfMRI connectivity (ICA100 edge 1076)	(Temporal|Occipital)&(Frontal)	(Attention|Visual)&(Central_executive|Salience|Default_mode)
rfMRI connectivity (ICA100 edge 1077)	(Temporal|Occipital)&(Frontal)	(Attention|Visual)&(Central_executive|Salience|Default_mode)
rfMRI connectivity (ICA100 edge 1078)	(Temporal|Fusiform)&(Frontal)	(Limbic|Default_mode)&(Central_executive|Salience|Default_mode)
rfMRI connectivity (ICA100 edge 1079)	(Frontal_Inf)&(Frontal)	(Default_mode|Central_executive)&(Central_executive|Salience|Default_mode)
rfMRI connectivity (ICA100 edge 1080)	(Frontal)&(Frontal)	(Salience|Default_mode)&(Central_executive|Salience|Default_mode)
rfMRI connectivity (ICA100 edge 1081)	(Temporal)&(Frontal)	(Central_executive|Default_mode)&(Central_executive|Salience|Default_mode)
rfMRI connectivity (ICA100 edge 1082)	(Calcarine|Lingual|Cuneus)&(Temporal)	(Visual)&(Default_mode|Central_executive)
rfMRI connectivity (ICA100 edge 1083)	(RolandicOper|SupraMarginal|Insula)&(Temporal)	(Salience|Motor)&(Default_mode|Central_executive)
rfMRI connectivity (ICA100 edge 1084)	(Lingual|Fusiform)&(Temporal)	(Visual)&(Default_mode|Central_executive)
rfMRI connectivity (ICA100 edge 1085)	(Occipital)&(Temporal)	(Attention|Visual)&(Default_mode|Central_executive)
rfMRI connectivity (ICA100 edge 1086)	(Precuneus|Angular|Cingulate)&(Temporal)	(Default_mode|Central_executive)&(Default_mode|Central_executive)
rfMRI connectivity (ICA100 edge 1087)	(Postcentral|Precentral)&(Temporal)	(Motor)&(Default_mode|Central_executive)
rfMRI connectivity (ICA100 edge 1088)	(Frontal|Cingulate)&(Temporal)	(Default_mode|Limbic)&(Default_mode|Central_executive)
rfMRI connectivity (ICA100 edge 1089)	(Calcarine|Lingual)&(Temporal)	(Visual)&(Default_mode|Central_executive)
rfMRI connectivity (ICA100 edge 1090)	(Temporal)&(Temporal)	(Default_mode)&(Default_mode|Central_executive)
rfMRI connectivity (ICA100 edge 1091)	(OccipitalPrecuneus)&(Temporal)	(Default_mode|Central_executive)&(Default_mode|Central_executive)
rfMRI connectivity (ICA100 edge 1092)	(Angular|Temporal)&(Temporal)	(Default_mode|Central_executive)&(Default_mode|Central_executive)
rfMRI connectivity (ICA100 edge 1093)	(Frontal|Cerebellum)&(Temporal)	(Central_executive|Default_mode)&(Default_mode|Central_executive)
rfMRI connectivity (ICA100 edge 1094)	(Frontal_Sup)&(Temporal)	(Default_mode)&(Default_mode|Central_executive)
rfMRI connectivity (ICA100 edge 1095)	(Cuneus|Occipital)&(Temporal)	(Visual)&(Default_mode|Central_executive)
rfMRI connectivity (ICA100 edge 1096)	(Insula|Cingulate)&(Temporal)	(Salience|Default_mode)&(Default_mode|Central_executive)
rfMRI connectivity (ICA100 edge 1097)	(Occipital)&(Temporal)	(Visual)&(Default_mode|Central_executive)
rfMRI connectivity (ICA100 edge 1098)	(Cerebellum)&(Temporal)	(Subcortical-cerebellum)&(Default_mode|Central_executive)
rfMRI connectivity (ICA100 edge 1099)	(Parietal)&(Temporal)	(Attention|Central_executive|Salience)&(Default_mode|Central_executive)
rfMRI connectivity (ICA100 edge 1100)	(Precuneus|Cuneus|Cingulate)&(Temporal)	(Default_mode|Central_executive)&(Default_mode|Central_executive)
rfMRI connectivity (ICA100 edge 1101)	(Postcentral|Precentral)&(Temporal)	(Motor|Attention)&(Default_mode|Central_executive)
rfMRI connectivity (ICA100 edge 1102)	(Frontal_Sup)&(Temporal)	(Default_mode|Central_executive)&(Default_mode|Central_executive)
rfMRI connectivity (ICA100 edge 1103)	(Temporal_Sup)&(Temporal)	(Default_mode|Motor)&(Default_mode|Central_executive)
rfMRI connectivity (ICA100 edge 1104)	(Cerebellum)&(Temporal)	(Subcortical-cerebellum)&(Default_mode|Central_executive)
rfMRI connectivity (ICA100 edge 1105)	(Parietal)&(Temporal)	(Central_executive|Attention)&(Default_mode|Central_executive)
rfMRI connectivity (ICA100 edge 1106)	(Frontal|Precentral)&(Temporal)	(Central_executive)&(Default_mode|Central_executive)
rfMRI connectivity (ICA100 edge 1107)	(Parietal|Frontal)&(Temporal)	(Attention|Central_executive)&(Default_mode|Central_executive)
rfMRI connectivity (ICA100 edge 1108)	(Precentral|Frontal|Supp_Motor_Area)&(Temporal)	(Attention|Salience|Motor)&(Default_mode|Central_executive)
rfMRI connectivity (ICA100 edge 1109)	(Supp_Motor_Area|Frontal)&(Temporal)	(Salience|Default_mode)&(Default_mode|Central_executive)
rfMRI connectivity (ICA100 edge 1110)	(Parietal)&(Temporal)	(Central_executive|Salience)&(Default_mode|Central_executive)
rfMRI connectivity (ICA100 edge 1111)	(Paracentral)&(Temporal)	(Motor)&(Default_mode|Central_executive)
rfMRI connectivity (ICA100 edge 1112)	(Frontal)&(Temporal)	(Central_executive)&(Default_mode|Central_executive)
rfMRI connectivity (ICA100 edge 1113)	(Postcentral|Precentral)&(Temporal)	(Motor|Attention)&(Default_mode|Central_executive)
rfMRI connectivity (ICA100 edge 1114)	(Temporal|Frontal|Supp_Motor_Area)&(Temporal)	(Default_mode|Salience)&(Default_mode|Central_executive)
rfMRI connectivity (ICA100 edge 1115)	(Parietal|Postcentral|Precuneus)&(Temporal)	(Attention)&(Default_mode|Central_executive)
rfMRI connectivity (ICA100 edge 1116)	(Postcentral|Precentral)&(Temporal)	(Motor)&(Default_mode|Central_executive)
rfMRI connectivity (ICA100 edge 1117)	(Precuneus)&(Temporal)	(Default_mode|Central_executive)&(Default_mode|Central_executive)
rfMRI connectivity (ICA100 edge 1118)	(Frontal)&(Temporal)	(Central_executive|Salience)&(Default_mode|Central_executive)
rfMRI connectivity (ICA100 edge 1119)	(Subcortical)&(Temporal)	(Subcortical-cerebellum)&(Default_mode|Central_executive)
rfMRI connectivity (ICA100 edge 1120)	(Precuneus|Parietal_Sup)&(Temporal)	(Attention|Central_executive)&(Default_mode|Central_executive)
rfMRI connectivity (ICA100 edge 1121)	(Frontal)&(Temporal)	(Central_executive)&(Default_mode|Central_executive)
rfMRI connectivity (ICA100 edge 1122)	(Temporal|Occipital)&(Temporal)	(Attention|Visual)&(Default_mode|Central_executive)
rfMRI connectivity (ICA100 edge 1123)	(Temporal|Occipital)&(Temporal)	(Attention|Visual)&(Default_mode|Central_executive)
rfMRI connectivity (ICA100 edge 1124)	(Temporal|Fusiform)&(Temporal)	(Limbic|Default_mode)&(Default_mode|Central_executive)
rfMRI connectivity (ICA100 edge 1125)	(Frontal_Inf)&(Temporal)	(Default_mode|Central_executive)&(Default_mode|Central_executive)
rfMRI connectivity (ICA100 edge 1126)	(Frontal)&(Temporal)	(Salience|Default_mode)&(Default_mode|Central_executive)
rfMRI connectivity (ICA100 edge 1127)	(Temporal)&(Temporal)	(Central_executive|Default_mode)&(Default_mode|Central_executive)
rfMRI connectivity (ICA100 edge 1128)	(Frontal)&(Temporal)	(Central_executive|Salience|Default_mode)&(Default_mode|Central_executive)
rfMRI connectivity (ICA100 edge 1129)	(Calcarine|Lingual|Cuneus)&(Temporal_Mid|Angular)	(Visual)&(Default_mode)
rfMRI connectivity (ICA100 edge 1130)	(RolandicOper|SupraMarginal|Insula)&(Temporal_Mid|Angular)	(Salience|Motor)&(Default_mode)
rfMRI connectivity (ICA100 edge 1131)	(Lingual|Fusiform)&(Temporal_Mid|Angular)	(Visual)&(Default_mode)
rfMRI connectivity (ICA100 edge 1132)	(Occipital)&(Temporal_Mid|Angular)	(Attention|Visual)&(Default_mode)
rfMRI connectivity (ICA100 edge 1133)	(Precuneus|Angular|Cingulate)&(Temporal_Mid|Angular)	(Default_mode|Central_executive)&(Default_mode)
rfMRI connectivity (ICA100 edge 1134)	(Postcentral|Precentral)&(Temporal_Mid|Angular)	(Motor)&(Default_mode)
rfMRI connectivity (ICA100 edge 1135)	(Frontal|Cingulate)&(Temporal_Mid|Angular)	(Default_mode|Limbic)&(Default_mode)
rfMRI connectivity (ICA100 edge 1136)	(Calcarine|Lingual)&(Temporal_Mid|Angular)	(Visual)&(Default_mode)
rfMRI connectivity (ICA100 edge 1137)	(Temporal)&(Temporal_Mid|Angular)	(Default_mode)&(Default_mode)
rfMRI connectivity (ICA100 edge 1138)	(OccipitalPrecuneus)&(Temporal_Mid|Angular)	(Default_mode|Central_executive)&(Default_mode)
rfMRI connectivity (ICA100 edge 1139)	(Angular|Temporal)&(Temporal_Mid|Angular)	(Default_mode|Central_executive)&(Default_mode)
rfMRI connectivity (ICA100 edge 1140)	(Frontal|Cerebellum)&(Temporal_Mid|Angular)	(Central_executive|Default_mode)&(Default_mode)
rfMRI connectivity (ICA100 edge 1141)	(Frontal_Sup)&(Temporal_Mid|Angular)	(Default_mode)&(Default_mode)
rfMRI connectivity (ICA100 edge 1142)	(Cuneus|Occipital)&(Temporal_Mid|Angular)	(Visual)&(Default_mode)
rfMRI connectivity (ICA100 edge 1143)	(Insula|Cingulate)&(Temporal_Mid|Angular)	(Salience|Default_mode)&(Default_mode)
rfMRI connectivity (ICA100 edge 1144)	(Occipital)&(Temporal_Mid|Angular)	(Visual)&(Default_mode)
rfMRI connectivity (ICA100 edge 1145)	(Cerebellum)&(Temporal_Mid|Angular)	(Subcortical-cerebellum)&(Default_mode)
rfMRI connectivity (ICA100 edge 1146)	(Parietal)&(Temporal_Mid|Angular)	(Attention|Central_executive|Salience)&(Default_mode)
rfMRI connectivity (ICA100 edge 1147)	(Precuneus|Cuneus|Cingulate)&(Temporal_Mid|Angular)	(Default_mode|Central_executive)&(Default_mode)
rfMRI connectivity (ICA100 edge 1148)	(Postcentral|Precentral)&(Temporal_Mid|Angular)	(Motor|Attention)&(Default_mode)
rfMRI connectivity (ICA100 edge 1149)	(Frontal_Sup)&(Temporal_Mid|Angular)	(Default_mode|Central_executive)&(Default_mode)
rfMRI connectivity (ICA100 edge 1150)	(Temporal_Sup)&(Temporal_Mid|Angular)	(Default_mode|Motor)&(Default_mode)
rfMRI connectivity (ICA100 edge 1151)	(Cerebellum)&(Temporal_Mid|Angular)	(Subcortical-cerebellum)&(Default_mode)
rfMRI connectivity (ICA100 edge 1152)	(Parietal)&(Temporal_Mid|Angular)	(Central_executive|Attention)&(Default_mode)
rfMRI connectivity (ICA100 edge 1153)	(Frontal|Precentral)&(Temporal_Mid|Angular)	(Central_executive)&(Default_mode)
rfMRI connectivity (ICA100 edge 1154)	(Parietal|Frontal)&(Temporal_Mid|Angular)	(Attention|Central_executive)&(Default_mode)
rfMRI connectivity (ICA100 edge 1155)	(Precentral|Frontal|Supp_Motor_Area)&(Temporal_Mid|Angular)	(Attention|Salience|Motor)&(Default_mode)
rfMRI connectivity (ICA100 edge 1156)	(Supp_Motor_Area|Frontal)&(Temporal_Mid|Angular)	(Salience|Default_mode)&(Default_mode)
rfMRI connectivity (ICA100 edge 1157)	(Parietal)&(Temporal_Mid|Angular)	(Central_executive|Salience)&(Default_mode)
rfMRI connectivity (ICA100 edge 1158)	(Paracentral)&(Temporal_Mid|Angular)	(Motor)&(Default_mode)
rfMRI connectivity (ICA100 edge 1159)	(Frontal)&(Temporal_Mid|Angular)	(Central_executive)&(Default_mode)
rfMRI connectivity (ICA100 edge 1160)	(Postcentral|Precentral)&(Temporal_Mid|Angular)	(Motor|Attention)&(Default_mode)
rfMRI connectivity (ICA100 edge 1161)	(Temporal|Frontal|Supp_Motor_Area)&(Temporal_Mid|Angular)	(Default_mode|Salience)&(Default_mode)
rfMRI connectivity (ICA100 edge 1162)	(Parietal|Postcentral|Precuneus)&(Temporal_Mid|Angular)	(Attention)&(Default_mode)
rfMRI connectivity (ICA100 edge 1163)	(Postcentral|Precentral)&(Temporal_Mid|Angular)	(Motor)&(Default_mode)
rfMRI connectivity (ICA100 edge 1164)	(Precuneus)&(Temporal_Mid|Angular)	(Default_mode|Central_executive)&(Default_mode)
rfMRI connectivity (ICA100 edge 1165)	(Frontal)&(Temporal_Mid|Angular)	(Central_executive|Salience)&(Default_mode)
rfMRI connectivity (ICA100 edge 1166)	(Subcortical)&(Temporal_Mid|Angular)	(Subcortical-cerebellum)&(Default_mode)
rfMRI connectivity (ICA100 edge 1167)	(Precuneus|Parietal_Sup)&(Temporal_Mid|Angular)	(Attention|Central_executive)&(Default_mode)
rfMRI connectivity (ICA100 edge 1168)	(Frontal)&(Temporal_Mid|Angular)	(Central_executive)&(Default_mode)
rfMRI connectivity (ICA100 edge 1169)	(Temporal|Occipital)&(Temporal_Mid|Angular)	(Attention|Visual)&(Default_mode)
rfMRI connectivity (ICA100 edge 1170)	(Temporal|Occipital)&(Temporal_Mid|Angular)	(Attention|Visual)&(Default_mode)
rfMRI connectivity (ICA100 edge 1171)	(Temporal|Fusiform)&(Temporal_Mid|Angular)	(Limbic|Default_mode)&(Default_mode)
rfMRI connectivity (ICA100 edge 1172)	(Frontal_Inf)&(Temporal_Mid|Angular)	(Default_mode|Central_executive)&(Default_mode)
rfMRI connectivity (ICA100 edge 1173)	(Frontal)&(Temporal_Mid|Angular)	(Salience|Default_mode)&(Default_mode)
rfMRI connectivity (ICA100 edge 1174)	(Temporal)&(Temporal_Mid|Angular)	(Central_executive|Default_mode)&(Default_mode)
rfMRI connectivity (ICA100 edge 1175)	(Frontal)&(Temporal_Mid|Angular)	(Central_executive|Salience|Default_mode)&(Default_mode)
rfMRI connectivity (ICA100 edge 1176)	(Temporal)&(Temporal_Mid|Angular)	(Default_mode|Central_executive)&(Default_mode)
rfMRI connectivity (ICA100 edge 1177)	(Calcarine|Lingual|Cuneus)&(Orbitofrontal)	(Visual)&(Limbic)
rfMRI connectivity (ICA100 edge 1178)	(RolandicOper|SupraMarginal|Insula)&(Orbitofrontal)	(Salience|Motor)&(Limbic)
rfMRI connectivity (ICA100 edge 1179)	(Lingual|Fusiform)&(Orbitofrontal)	(Visual)&(Limbic)
rfMRI connectivity (ICA100 edge 1180)	(Occipital)&(Orbitofrontal)	(Attention|Visual)&(Limbic)
rfMRI connectivity (ICA100 edge 1181)	(Precuneus|Angular|Cingulate)&(Orbitofrontal)	(Default_mode|Central_executive)&(Limbic)
rfMRI connectivity (ICA100 edge 1182)	(Postcentral|Precentral)&(Orbitofrontal)	(Motor)&(Limbic)
rfMRI connectivity (ICA100 edge 1183)	(Frontal|Cingulate)&(Orbitofrontal)	(Default_mode|Limbic)&(Limbic)
rfMRI connectivity (ICA100 edge 1184)	(Calcarine|Lingual)&(Orbitofrontal)	(Visual)&(Limbic)
rfMRI connectivity (ICA100 edge 1185)	(Temporal)&(Orbitofrontal)	(Default_mode)&(Limbic)
rfMRI connectivity (ICA100 edge 1186)	(OccipitalPrecuneus)&(Orbitofrontal)	(Default_mode|Central_executive)&(Limbic)
rfMRI connectivity (ICA100 edge 1187)	(Angular|Temporal)&(Orbitofrontal)	(Default_mode|Central_executive)&(Limbic)
rfMRI connectivity (ICA100 edge 1188)	(Frontal|Cerebellum)&(Orbitofrontal)	(Central_executive|Default_mode)&(Limbic)
rfMRI connectivity (ICA100 edge 1189)	(Frontal_Sup)&(Orbitofrontal)	(Default_mode)&(Limbic)
rfMRI connectivity (ICA100 edge 1190)	(Cuneus|Occipital)&(Orbitofrontal)	(Visual)&(Limbic)
rfMRI connectivity (ICA100 edge 1191)	(Insula|Cingulate)&(Orbitofrontal)	(Salience|Default_mode)&(Limbic)
rfMRI connectivity (ICA100 edge 1192)	(Occipital)&(Orbitofrontal)	(Visual)&(Limbic)
rfMRI connectivity (ICA100 edge 1193)	(Cerebellum)&(Orbitofrontal)	(Subcortical-cerebellum)&(Limbic)
rfMRI connectivity (ICA100 edge 1194)	(Parietal)&(Orbitofrontal)	(Attention|Central_executive|Salience)&(Limbic)
rfMRI connectivity (ICA100 edge 1195)	(Precuneus|Cuneus|Cingulate)&(Orbitofrontal)	(Default_mode|Central_executive)&(Limbic)
rfMRI connectivity (ICA100 edge 1196)	(Postcentral|Precentral)&(Orbitofrontal)	(Motor|Attention)&(Limbic)
rfMRI connectivity (ICA100 edge 1197)	(Frontal_Sup)&(Orbitofrontal)	(Default_mode|Central_executive)&(Limbic)
rfMRI connectivity (ICA100 edge 1198)	(Temporal_Sup)&(Orbitofrontal)	(Default_mode|Motor)&(Limbic)
rfMRI connectivity (ICA100 edge 1199)	(Cerebellum)&(Orbitofrontal)	(Subcortical-cerebellum)&(Limbic)
rfMRI connectivity (ICA100 edge 1200)	(Parietal)&(Orbitofrontal)	(Central_executive|Attention)&(Limbic)
rfMRI connectivity (ICA100 edge 1201)	(Frontal|Precentral)&(Orbitofrontal)	(Central_executive)&(Limbic)
rfMRI connectivity (ICA100 edge 1202)	(Parietal|Frontal)&(Orbitofrontal)	(Attention|Central_executive)&(Limbic)
rfMRI connectivity (ICA100 edge 1203)	(Precentral|Frontal|Supp_Motor_Area)&(Orbitofrontal)	(Attention|Salience|Motor)&(Limbic)
rfMRI connectivity (ICA100 edge 1204)	(Supp_Motor_Area|Frontal)&(Orbitofrontal)	(Salience|Default_mode)&(Limbic)
rfMRI connectivity (ICA100 edge 1205)	(Parietal)&(Orbitofrontal)	(Central_executive|Salience)&(Limbic)
rfMRI connectivity (ICA100 edge 1206)	(Paracentral)&(Orbitofrontal)	(Motor)&(Limbic)
rfMRI connectivity (ICA100 edge 1207)	(Frontal)&(Orbitofrontal)	(Central_executive)&(Limbic)
rfMRI connectivity (ICA100 edge 1208)	(Postcentral|Precentral)&(Orbitofrontal)	(Motor|Attention)&(Limbic)
rfMRI connectivity (ICA100 edge 1209)	(Temporal|Frontal|Supp_Motor_Area)&(Orbitofrontal)	(Default_mode|Salience)&(Limbic)
rfMRI connectivity (ICA100 edge 1210)	(Parietal|Postcentral|Precuneus)&(Orbitofrontal)	(Attention)&(Limbic)
rfMRI connectivity (ICA100 edge 1211)	(Postcentral|Precentral)&(Orbitofrontal)	(Motor)&(Limbic)
rfMRI connectivity (ICA100 edge 1212)	(Precuneus)&(Orbitofrontal)	(Default_mode|Central_executive)&(Limbic)
rfMRI connectivity (ICA100 edge 1213)	(Frontal)&(Orbitofrontal)	(Central_executive|Salience)&(Limbic)
rfMRI connectivity (ICA100 edge 1214)	(Subcortical)&(Orbitofrontal)	(Subcortical-cerebellum)&(Limbic)
rfMRI connectivity (ICA100 edge 1215)	(Precuneus|Parietal_Sup)&(Orbitofrontal)	(Attention|Central_executive)&(Limbic)
rfMRI connectivity (ICA100 edge 1216)	(Frontal)&(Orbitofrontal)	(Central_executive)&(Limbic)
rfMRI connectivity (ICA100 edge 1217)	(Temporal|Occipital)&(Orbitofrontal)	(Attention|Visual)&(Limbic)
rfMRI connectivity (ICA100 edge 1218)	(Temporal|Occipital)&(Orbitofrontal)	(Attention|Visual)&(Limbic)
rfMRI connectivity (ICA100 edge 1219)	(Temporal|Fusiform)&(Orbitofrontal)	(Limbic|Default_mode)&(Limbic)
rfMRI connectivity (ICA100 edge 1220)	(Frontal_Inf)&(Orbitofrontal)	(Default_mode|Central_executive)&(Limbic)
rfMRI connectivity (ICA100 edge 1221)	(Frontal)&(Orbitofrontal)	(Salience|Default_mode)&(Limbic)
rfMRI connectivity (ICA100 edge 1222)	(Temporal)&(Orbitofrontal)	(Central_executive|Default_mode)&(Limbic)
rfMRI connectivity (ICA100 edge 1223)	(Frontal)&(Orbitofrontal)	(Central_executive|Salience|Default_mode)&(Limbic)
rfMRI connectivity (ICA100 edge 1224)	(Temporal)&(Orbitofrontal)	(Default_mode|Central_executive)&(Limbic)
rfMRI connectivity (ICA100 edge 1225)	(Temporal_Mid|Angular)&(Orbitofrontal)	(Default_mode)&(Limbic)
rfMRI connectivity (ICA100 edge 1226)	(Calcarine|Lingual|Cuneus)&(Cerebellum|Temporal)	(Visual)&(Subcortical-cerebellum)
rfMRI connectivity (ICA100 edge 1227)	(RolandicOper|SupraMarginal|Insula)&(Cerebellum|Temporal)	(Salience|Motor)&(Subcortical-cerebellum)
rfMRI connectivity (ICA100 edge 1228)	(Lingual|Fusiform)&(Cerebellum|Temporal)	(Visual)&(Subcortical-cerebellum)
rfMRI connectivity (ICA100 edge 1229)	(Occipital)&(Cerebellum|Temporal)	(Attention|Visual)&(Subcortical-cerebellum)
rfMRI connectivity (ICA100 edge 1230)	(Precuneus|Angular|Cingulate)&(Cerebellum|Temporal)	(Default_mode|Central_executive)&(Subcortical-cerebellum)
rfMRI connectivity (ICA100 edge 1231)	(Postcentral|Precentral)&(Cerebellum|Temporal)	(Motor)&(Subcortical-cerebellum)
rfMRI connectivity (ICA100 edge 1232)	(Frontal|Cingulate)&(Cerebellum|Temporal)	(Default_mode|Limbic)&(Subcortical-cerebellum)
rfMRI connectivity (ICA100 edge 1233)	(Calcarine|Lingual)&(Cerebellum|Temporal)	(Visual)&(Subcortical-cerebellum)
rfMRI connectivity (ICA100 edge 1234)	(Temporal)&(Cerebellum|Temporal)	(Default_mode)&(Subcortical-cerebellum)
rfMRI connectivity (ICA100 edge 1235)	(OccipitalPrecuneus)&(Cerebellum|Temporal)	(Default_mode|Central_executive)&(Subcortical-cerebellum)
rfMRI connectivity (ICA100 edge 1236)	(Angular|Temporal)&(Cerebellum|Temporal)	(Default_mode|Central_executive)&(Subcortical-cerebellum)
rfMRI connectivity (ICA100 edge 1237)	(Frontal|Cerebellum)&(Cerebellum|Temporal)	(Central_executive|Default_mode)&(Subcortical-cerebellum)
rfMRI connectivity (ICA100 edge 1238)	(Frontal_Sup)&(Cerebellum|Temporal)	(Default_mode)&(Subcortical-cerebellum)
rfMRI connectivity (ICA100 edge 1239)	(Cuneus|Occipital)&(Cerebellum|Temporal)	(Visual)&(Subcortical-cerebellum)
rfMRI connectivity (ICA100 edge 1240)	(Insula|Cingulate)&(Cerebellum|Temporal)	(Salience|Default_mode)&(Subcortical-cerebellum)
rfMRI connectivity (ICA100 edge 1241)	(Occipital)&(Cerebellum|Temporal)	(Visual)&(Subcortical-cerebellum)
rfMRI connectivity (ICA100 edge 1242)	(Cerebellum)&(Cerebellum|Temporal)	(Subcortical-cerebellum)&(Subcortical-cerebellum)
rfMRI connectivity (ICA100 edge 1243)	(Parietal)&(Cerebellum|Temporal)	(Attention|Central_executive|Salience)&(Subcortical-cerebellum)
rfMRI connectivity (ICA100 edge 1244)	(Precuneus|Cuneus|Cingulate)&(Cerebellum|Temporal)	(Default_mode|Central_executive)&(Subcortical-cerebellum)
rfMRI connectivity (ICA100 edge 1245)	(Postcentral|Precentral)&(Cerebellum|Temporal)	(Motor|Attention)&(Subcortical-cerebellum)
rfMRI connectivity (ICA100 edge 1246)	(Frontal_Sup)&(Cerebellum|Temporal)	(Default_mode|Central_executive)&(Subcortical-cerebellum)
rfMRI connectivity (ICA100 edge 1247)	(Temporal_Sup)&(Cerebellum|Temporal)	(Default_mode|Motor)&(Subcortical-cerebellum)
rfMRI connectivity (ICA100 edge 1248)	(Cerebellum)&(Cerebellum|Temporal)	(Subcortical-cerebellum)&(Subcortical-cerebellum)
rfMRI connectivity (ICA100 edge 1249)	(Parietal)&(Cerebellum|Temporal)	(Central_executive|Attention)&(Subcortical-cerebellum)
rfMRI connectivity (ICA100 edge 1250)	(Frontal|Precentral)&(Cerebellum|Temporal)	(Central_executive)&(Subcortical-cerebellum)
rfMRI connectivity (ICA100 edge 1251)	(Parietal|Frontal)&(Cerebellum|Temporal)	(Attention|Central_executive)&(Subcortical-cerebellum)
rfMRI connectivity (ICA100 edge 1252)	(Precentral|Frontal|Supp_Motor_Area)&(Cerebellum|Temporal)	(Attention|Salience|Motor)&(Subcortical-cerebellum)
rfMRI connectivity (ICA100 edge 1253)	(Supp_Motor_Area|Frontal)&(Cerebellum|Temporal)	(Salience|Default_mode)&(Subcortical-cerebellum)
rfMRI connectivity (ICA100 edge 1254)	(Parietal)&(Cerebellum|Temporal)	(Central_executive|Salience)&(Subcortical-cerebellum)
rfMRI connectivity (ICA100 edge 1255)	(Paracentral)&(Cerebellum|Temporal)	(Motor)&(Subcortical-cerebellum)
rfMRI connectivity (ICA100 edge 1256)	(Frontal)&(Cerebellum|Temporal)	(Central_executive)&(Subcortical-cerebellum)
rfMRI connectivity (ICA100 edge 1257)	(Postcentral|Precentral)&(Cerebellum|Temporal)	(Motor|Attention)&(Subcortical-cerebellum)
rfMRI connectivity (ICA100 edge 1258)	(Temporal|Frontal|Supp_Motor_Area)&(Cerebellum|Temporal)	(Default_mode|Salience)&(Subcortical-cerebellum)
rfMRI connectivity (ICA100 edge 1259)	(Parietal|Postcentral|Precuneus)&(Cerebellum|Temporal)	(Attention)&(Subcortical-cerebellum)
rfMRI connectivity (ICA100 edge 1260)	(Postcentral|Precentral)&(Cerebellum|Temporal)	(Motor)&(Subcortical-cerebellum)
rfMRI connectivity (ICA100 edge 1261)	(Precuneus)&(Cerebellum|Temporal)	(Default_mode|Central_executive)&(Subcortical-cerebellum)
rfMRI connectivity (ICA100 edge 1262)	(Frontal)&(Cerebellum|Temporal)	(Central_executive|Salience)&(Subcortical-cerebellum)
rfMRI connectivity (ICA100 edge 1263)	(Subcortical)&(Cerebellum|Temporal)	(Subcortical-cerebellum)&(Subcortical-cerebellum)
rfMRI connectivity (ICA100 edge 1264)	(Precuneus|Parietal_Sup)&(Cerebellum|Temporal)	(Attention|Central_executive)&(Subcortical-cerebellum)
rfMRI connectivity (ICA100 edge 1265)	(Frontal)&(Cerebellum|Temporal)	(Central_executive)&(Subcortical-cerebellum)
rfMRI connectivity (ICA100 edge 1266)	(Temporal|Occipital)&(Cerebellum|Temporal)	(Attention|Visual)&(Subcortical-cerebellum)
rfMRI connectivity (ICA100 edge 1267)	(Temporal|Occipital)&(Cerebellum|Temporal)	(Attention|Visual)&(Subcortical-cerebellum)
rfMRI connectivity (ICA100 edge 1268)	(Temporal|Fusiform)&(Cerebellum|Temporal)	(Limbic|Default_mode)&(Subcortical-cerebellum)
rfMRI connectivity (ICA100 edge 1269)	(Frontal_Inf)&(Cerebellum|Temporal)	(Default_mode|Central_executive)&(Subcortical-cerebellum)
rfMRI connectivity (ICA100 edge 1270)	(Frontal)&(Cerebellum|Temporal)	(Salience|Default_mode)&(Subcortical-cerebellum)
rfMRI connectivity (ICA100 edge 1271)	(Temporal)&(Cerebellum|Temporal)	(Central_executive|Default_mode)&(Subcortical-cerebellum)
rfMRI connectivity (ICA100 edge 1272)	(Frontal)&(Cerebellum|Temporal)	(Central_executive|Salience|Default_mode)&(Subcortical-cerebellum)
rfMRI connectivity (ICA100 edge 1273)	(Temporal)&(Cerebellum|Temporal)	(Default_mode|Central_executive)&(Subcortical-cerebellum)
rfMRI connectivity (ICA100 edge 1274)	(Temporal_Mid|Angular)&(Cerebellum|Temporal)	(Default_mode)&(Subcortical-cerebellum)
rfMRI connectivity (ICA100 edge 1275)	(Orbitofrontal)&(Cerebellum|Temporal)	(Limbic)&(Subcortical-cerebellum)
rfMRI connectivity (ICA100 edge 1276)	(Calcarine|Lingual|Cuneus)&(Cerebellum|Temporal)	(Visual)&(Subcortical-cerebellum)
rfMRI connectivity (ICA100 edge 1277)	(RolandicOper|SupraMarginal|Insula)&(Cerebellum|Temporal)	(Salience|Motor)&(Subcortical-cerebellum)
rfMRI connectivity (ICA100 edge 1278)	(Lingual|Fusiform)&(Cerebellum|Temporal)	(Visual)&(Subcortical-cerebellum)
rfMRI connectivity (ICA100 edge 1279)	(Occipital)&(Cerebellum|Temporal)	(Attention|Visual)&(Subcortical-cerebellum)
rfMRI connectivity (ICA100 edge 1280)	(Precuneus|Angular|Cingulate)&(Cerebellum|Temporal)	(Default_mode|Central_executive)&(Subcortical-cerebellum)
rfMRI connectivity (ICA100 edge 1281)	(Postcentral|Precentral)&(Cerebellum|Temporal)	(Motor)&(Subcortical-cerebellum)
rfMRI connectivity (ICA100 edge 1282)	(Frontal|Cingulate)&(Cerebellum|Temporal)	(Default_mode|Limbic)&(Subcortical-cerebellum)
rfMRI connectivity (ICA100 edge 1283)	(Calcarine|Lingual)&(Cerebellum|Temporal)	(Visual)&(Subcortical-cerebellum)
rfMRI connectivity (ICA100 edge 1284)	(Temporal)&(Cerebellum|Temporal)	(Default_mode)&(Subcortical-cerebellum)
rfMRI connectivity (ICA100 edge 1285)	(OccipitalPrecuneus)&(Cerebellum|Temporal)	(Default_mode|Central_executive)&(Subcortical-cerebellum)
rfMRI connectivity (ICA100 edge 1286)	(Angular|Temporal)&(Cerebellum|Temporal)	(Default_mode|Central_executive)&(Subcortical-cerebellum)
rfMRI connectivity (ICA100 edge 1287)	(Frontal|Cerebellum)&(Cerebellum|Temporal)	(Central_executive|Default_mode)&(Subcortical-cerebellum)
rfMRI connectivity (ICA100 edge 1288)	(Frontal_Sup)&(Cerebellum|Temporal)	(Default_mode)&(Subcortical-cerebellum)
rfMRI connectivity (ICA100 edge 1289)	(Cuneus|Occipital)&(Cerebellum|Temporal)	(Visual)&(Subcortical-cerebellum)
rfMRI connectivity (ICA100 edge 1290)	(Insula|Cingulate)&(Cerebellum|Temporal)	(Salience|Default_mode)&(Subcortical-cerebellum)
rfMRI connectivity (ICA100 edge 1291)	(Occipital)&(Cerebellum|Temporal)	(Visual)&(Subcortical-cerebellum)
rfMRI connectivity (ICA100 edge 1292)	(Cerebellum)&(Cerebellum|Temporal)	(Subcortical-cerebellum)&(Subcortical-cerebellum)
rfMRI connectivity (ICA100 edge 1293)	(Parietal)&(Cerebellum|Temporal)	(Attention|Central_executive|Salience)&(Subcortical-cerebellum)
rfMRI connectivity (ICA100 edge 1294)	(Precuneus|Cuneus|Cingulate)&(Cerebellum|Temporal)	(Default_mode|Central_executive)&(Subcortical-cerebellum)
rfMRI connectivity (ICA100 edge 1295)	(Postcentral|Precentral)&(Cerebellum|Temporal)	(Motor|Attention)&(Subcortical-cerebellum)
rfMRI connectivity (ICA100 edge 1296)	(Frontal_Sup)&(Cerebellum|Temporal)	(Default_mode|Central_executive)&(Subcortical-cerebellum)
rfMRI connectivity (ICA100 edge 1297)	(Temporal_Sup)&(Cerebellum|Temporal)	(Default_mode|Motor)&(Subcortical-cerebellum)
rfMRI connectivity (ICA100 edge 1298)	(Cerebellum)&(Cerebellum|Temporal)	(Subcortical-cerebellum)&(Subcortical-cerebellum)
rfMRI connectivity (ICA100 edge 1299)	(Parietal)&(Cerebellum|Temporal)	(Central_executive|Attention)&(Subcortical-cerebellum)
rfMRI connectivity (ICA100 edge 1300)	(Frontal|Precentral)&(Cerebellum|Temporal)	(Central_executive)&(Subcortical-cerebellum)
rfMRI connectivity (ICA100 edge 1301)	(Parietal|Frontal)&(Cerebellum|Temporal)	(Attention|Central_executive)&(Subcortical-cerebellum)
rfMRI connectivity (ICA100 edge 1302)	(Precentral|Frontal|Supp_Motor_Area)&(Cerebellum|Temporal)	(Attention|Salience|Motor)&(Subcortical-cerebellum)
rfMRI connectivity (ICA100 edge 1303)	(Supp_Motor_Area|Frontal)&(Cerebellum|Temporal)	(Salience|Default_mode)&(Subcortical-cerebellum)
rfMRI connectivity (ICA100 edge 1304)	(Parietal)&(Cerebellum|Temporal)	(Central_executive|Salience)&(Subcortical-cerebellum)
rfMRI connectivity (ICA100 edge 1305)	(Paracentral)&(Cerebellum|Temporal)	(Motor)&(Subcortical-cerebellum)
rfMRI connectivity (ICA100 edge 1306)	(Frontal)&(Cerebellum|Temporal)	(Central_executive)&(Subcortical-cerebellum)
rfMRI connectivity (ICA100 edge 1307)	(Postcentral|Precentral)&(Cerebellum|Temporal)	(Motor|Attention)&(Subcortical-cerebellum)
rfMRI connectivity (ICA100 edge 1308)	(Temporal|Frontal|Supp_Motor_Area)&(Cerebellum|Temporal)	(Default_mode|Salience)&(Subcortical-cerebellum)
rfMRI connectivity (ICA100 edge 1309)	(Parietal|Postcentral|Precuneus)&(Cerebellum|Temporal)	(Attention)&(Subcortical-cerebellum)
rfMRI connectivity (ICA100 edge 1310)	(Postcentral|Precentral)&(Cerebellum|Temporal)	(Motor)&(Subcortical-cerebellum)
rfMRI connectivity (ICA100 edge 1311)	(Precuneus)&(Cerebellum|Temporal)	(Default_mode|Central_executive)&(Subcortical-cerebellum)
rfMRI connectivity (ICA100 edge 1312)	(Frontal)&(Cerebellum|Temporal)	(Central_executive|Salience)&(Subcortical-cerebellum)
rfMRI connectivity (ICA100 edge 1313)	(Subcortical)&(Cerebellum|Temporal)	(Subcortical-cerebellum)&(Subcortical-cerebellum)
rfMRI connectivity (ICA100 edge 1314)	(Precuneus|Parietal_Sup)&(Cerebellum|Temporal)	(Attention|Central_executive)&(Subcortical-cerebellum)
rfMRI connectivity (ICA100 edge 1315)	(Frontal)&(Cerebellum|Temporal)	(Central_executive)&(Subcortical-cerebellum)
rfMRI connectivity (ICA100 edge 1316)	(Temporal|Occipital)&(Cerebellum|Temporal)	(Attention|Visual)&(Subcortical-cerebellum)
rfMRI connectivity (ICA100 edge 1317)	(Temporal|Occipital)&(Cerebellum|Temporal)	(Attention|Visual)&(Subcortical-cerebellum)
rfMRI connectivity (ICA100 edge 1318)	(Temporal|Fusiform)&(Cerebellum|Temporal)	(Limbic|Default_mode)&(Subcortical-cerebellum)
rfMRI connectivity (ICA100 edge 1319)	(Frontal_Inf)&(Cerebellum|Temporal)	(Default_mode|Central_executive)&(Subcortical-cerebellum)
rfMRI connectivity (ICA100 edge 1320)	(Frontal)&(Cerebellum|Temporal)	(Salience|Default_mode)&(Subcortical-cerebellum)
rfMRI connectivity (ICA100 edge 1321)	(Temporal)&(Cerebellum|Temporal)	(Central_executive|Default_mode)&(Subcortical-cerebellum)
rfMRI connectivity (ICA100 edge 1322)	(Frontal)&(Cerebellum|Temporal)	(Central_executive|Salience|Default_mode)&(Subcortical-cerebellum)
rfMRI connectivity (ICA100 edge 1323)	(Temporal)&(Cerebellum|Temporal)	(Default_mode|Central_executive)&(Subcortical-cerebellum)
rfMRI connectivity (ICA100 edge 1324)	(Temporal_Mid|Angular)&(Cerebellum|Temporal)	(Default_mode)&(Subcortical-cerebellum)
rfMRI connectivity (ICA100 edge 1325)	(Orbitofrontal)&(Cerebellum|Temporal)	(Limbic)&(Subcortical-cerebellum)
rfMRI connectivity (ICA100 edge 1326)	(Cerebellum|Temporal)&(Cerebellum|Temporal)	(Subcortical-cerebellum)&(Subcortical-cerebellum)
rfMRI connectivity (ICA100 edge 1327)	(Calcarine|Lingual|Cuneus)&(Frontal)	(Visual)&(Limbic)
rfMRI connectivity (ICA100 edge 1328)	(RolandicOper|SupraMarginal|Insula)&(Frontal)	(Salience|Motor)&(Limbic)
rfMRI connectivity (ICA100 edge 1329)	(Lingual|Fusiform)&(Frontal)	(Visual)&(Limbic)
rfMRI connectivity (ICA100 edge 1330)	(Occipital)&(Frontal)	(Attention|Visual)&(Limbic)
rfMRI connectivity (ICA100 edge 1331)	(Precuneus|Angular|Cingulate)&(Frontal)	(Default_mode|Central_executive)&(Limbic)
rfMRI connectivity (ICA100 edge 1332)	(Postcentral|Precentral)&(Frontal)	(Motor)&(Limbic)
rfMRI connectivity (ICA100 edge 1333)	(Frontal|Cingulate)&(Frontal)	(Default_mode|Limbic)&(Limbic)
rfMRI connectivity (ICA100 edge 1334)	(Calcarine|Lingual)&(Frontal)	(Visual)&(Limbic)
rfMRI connectivity (ICA100 edge 1335)	(Temporal)&(Frontal)	(Default_mode)&(Limbic)
rfMRI connectivity (ICA100 edge 1336)	(OccipitalPrecuneus)&(Frontal)	(Default_mode|Central_executive)&(Limbic)
rfMRI connectivity (ICA100 edge 1337)	(Angular|Temporal)&(Frontal)	(Default_mode|Central_executive)&(Limbic)
rfMRI connectivity (ICA100 edge 1338)	(Frontal|Cerebellum)&(Frontal)	(Central_executive|Default_mode)&(Limbic)
rfMRI connectivity (ICA100 edge 1339)	(Frontal_Sup)&(Frontal)	(Default_mode)&(Limbic)
rfMRI connectivity (ICA100 edge 1340)	(Cuneus|Occipital)&(Frontal)	(Visual)&(Limbic)
rfMRI connectivity (ICA100 edge 1341)	(Insula|Cingulate)&(Frontal)	(Salience|Default_mode)&(Limbic)
rfMRI connectivity (ICA100 edge 1342)	(Occipital)&(Frontal)	(Visual)&(Limbic)
rfMRI connectivity (ICA100 edge 1343)	(Cerebellum)&(Frontal)	(Subcortical-cerebellum)&(Limbic)
rfMRI connectivity (ICA100 edge 1344)	(Parietal)&(Frontal)	(Attention|Central_executive|Salience)&(Limbic)
rfMRI connectivity (ICA100 edge 1345)	(Precuneus|Cuneus|Cingulate)&(Frontal)	(Default_mode|Central_executive)&(Limbic)
rfMRI connectivity (ICA100 edge 1346)	(Postcentral|Precentral)&(Frontal)	(Motor|Attention)&(Limbic)
rfMRI connectivity (ICA100 edge 1347)	(Frontal_Sup)&(Frontal)	(Default_mode|Central_executive)&(Limbic)
rfMRI connectivity (ICA100 edge 1348)	(Temporal_Sup)&(Frontal)	(Default_mode|Motor)&(Limbic)
rfMRI connectivity (ICA100 edge 1349)	(Cerebellum)&(Frontal)	(Subcortical-cerebellum)&(Limbic)
rfMRI connectivity (ICA100 edge 1350)	(Parietal)&(Frontal)	(Central_executive|Attention)&(Limbic)
rfMRI connectivity (ICA100 edge 1351)	(Frontal|Precentral)&(Frontal)	(Central_executive)&(Limbic)
rfMRI connectivity (ICA100 edge 1352)	(Parietal|Frontal)&(Frontal)	(Attention|Central_executive)&(Limbic)
rfMRI connectivity (ICA100 edge 1353)	(Precentral|Frontal|Supp_Motor_Area)&(Frontal)	(Attention|Salience|Motor)&(Limbic)
rfMRI connectivity (ICA100 edge 1354)	(Supp_Motor_Area|Frontal)&(Frontal)	(Salience|Default_mode)&(Limbic)
rfMRI connectivity (ICA100 edge 1355)	(Parietal)&(Frontal)	(Central_executive|Salience)&(Limbic)
rfMRI connectivity (ICA100 edge 1356)	(Paracentral)&(Frontal)	(Motor)&(Limbic)
rfMRI connectivity (ICA100 edge 1357)	(Frontal)&(Frontal)	(Central_executive)&(Limbic)
rfMRI connectivity (ICA100 edge 1358)	(Postcentral|Precentral)&(Frontal)	(Motor|Attention)&(Limbic)
rfMRI connectivity (ICA100 edge 1359)	(Temporal|Frontal|Supp_Motor_Area)&(Frontal)	(Default_mode|Salience)&(Limbic)
rfMRI connectivity (ICA100 edge 1360)	(Parietal|Postcentral|Precuneus)&(Frontal)	(Attention)&(Limbic)
rfMRI connectivity (ICA100 edge 1361)	(Postcentral|Precentral)&(Frontal)	(Motor)&(Limbic)
rfMRI connectivity (ICA100 edge 1362)	(Precuneus)&(Frontal)	(Default_mode|Central_executive)&(Limbic)
rfMRI connectivity (ICA100 edge 1363)	(Frontal)&(Frontal)	(Central_executive|Salience)&(Limbic)
rfMRI connectivity (ICA100 edge 1364)	(Subcortical)&(Frontal)	(Subcortical-cerebellum)&(Limbic)
rfMRI connectivity (ICA100 edge 1365)	(Precuneus|Parietal_Sup)&(Frontal)	(Attention|Central_executive)&(Limbic)
rfMRI connectivity (ICA100 edge 1366)	(Frontal)&(Frontal)	(Central_executive)&(Limbic)
rfMRI connectivity (ICA100 edge 1367)	(Temporal|Occipital)&(Frontal)	(Attention|Visual)&(Limbic)
rfMRI connectivity (ICA100 edge 1368)	(Temporal|Occipital)&(Frontal)	(Attention|Visual)&(Limbic)
rfMRI connectivity (ICA100 edge 1369)	(Temporal|Fusiform)&(Frontal)	(Limbic|Default_mode)&(Limbic)
rfMRI connectivity (ICA100 edge 1370)	(Frontal_Inf)&(Frontal)	(Default_mode|Central_executive)&(Limbic)
rfMRI connectivity (ICA100 edge 1371)	(Frontal)&(Frontal)	(Salience|Default_mode)&(Limbic)
rfMRI connectivity (ICA100 edge 1372)	(Temporal)&(Frontal)	(Central_executive|Default_mode)&(Limbic)
rfMRI connectivity (ICA100 edge 1373)	(Frontal)&(Frontal)	(Central_executive|Salience|Default_mode)&(Limbic)
rfMRI connectivity (ICA100 edge 1374)	(Temporal)&(Frontal)	(Default_mode|Central_executive)&(Limbic)
rfMRI connectivity (ICA100 edge 1375)	(Temporal_Mid|Angular)&(Frontal)	(Default_mode)&(Limbic)
rfMRI connectivity (ICA100 edge 1376)	(Orbitofrontal)&(Frontal)	(Limbic)&(Limbic)
rfMRI connectivity (ICA100 edge 1377)	(Cerebellum|Temporal)&(Frontal)	(Subcortical-cerebellum)&(Limbic)
rfMRI connectivity (ICA100 edge 1378)	(Cerebellum|Temporal)&(Frontal)	(Subcortical-cerebellum)&(Limbic)
rfMRI connectivity (ICA100 edge 1379)	(Calcarine|Lingual|Cuneus)&(Temporal|Orbitofrontal)	(Visual)&(Limbic)
rfMRI connectivity (ICA100 edge 1380)	(RolandicOper|SupraMarginal|Insula)&(Temporal|Orbitofrontal)	(Salience|Motor)&(Limbic)
rfMRI connectivity (ICA100 edge 1381)	(Lingual|Fusiform)&(Temporal|Orbitofrontal)	(Visual)&(Limbic)
rfMRI connectivity (ICA100 edge 1382)	(Occipital)&(Temporal|Orbitofrontal)	(Attention|Visual)&(Limbic)
rfMRI connectivity (ICA100 edge 1383)	(Precuneus|Angular|Cingulate)&(Temporal|Orbitofrontal)	(Default_mode|Central_executive)&(Limbic)
rfMRI connectivity (ICA100 edge 1384)	(Postcentral|Precentral)&(Temporal|Orbitofrontal)	(Motor)&(Limbic)
rfMRI connectivity (ICA100 edge 1385)	(Frontal|Cingulate)&(Temporal|Orbitofrontal)	(Default_mode|Limbic)&(Limbic)
rfMRI connectivity (ICA100 edge 1386)	(Calcarine|Lingual)&(Temporal|Orbitofrontal)	(Visual)&(Limbic)
rfMRI connectivity (ICA100 edge 1387)	(Temporal)&(Temporal|Orbitofrontal)	(Default_mode)&(Limbic)
rfMRI connectivity (ICA100 edge 1388)	(OccipitalPrecuneus)&(Temporal|Orbitofrontal)	(Default_mode|Central_executive)&(Limbic)
rfMRI connectivity (ICA100 edge 1389)	(Angular|Temporal)&(Temporal|Orbitofrontal)	(Default_mode|Central_executive)&(Limbic)
rfMRI connectivity (ICA100 edge 1390)	(Frontal|Cerebellum)&(Temporal|Orbitofrontal)	(Central_executive|Default_mode)&(Limbic)
rfMRI connectivity (ICA100 edge 1391)	(Frontal_Sup)&(Temporal|Orbitofrontal)	(Default_mode)&(Limbic)
rfMRI connectivity (ICA100 edge 1392)	(Cuneus|Occipital)&(Temporal|Orbitofrontal)	(Visual)&(Limbic)
rfMRI connectivity (ICA100 edge 1393)	(Insula|Cingulate)&(Temporal|Orbitofrontal)	(Salience|Default_mode)&(Limbic)
rfMRI connectivity (ICA100 edge 1394)	(Occipital)&(Temporal|Orbitofrontal)	(Visual)&(Limbic)
rfMRI connectivity (ICA100 edge 1395)	(Cerebellum)&(Temporal|Orbitofrontal)	(Subcortical-cerebellum)&(Limbic)
rfMRI connectivity (ICA100 edge 1396)	(Parietal)&(Temporal|Orbitofrontal)	(Attention|Central_executive|Salience)&(Limbic)
rfMRI connectivity (ICA100 edge 1397)	(Precuneus|Cuneus|Cingulate)&(Temporal|Orbitofrontal)	(Default_mode|Central_executive)&(Limbic)
rfMRI connectivity (ICA100 edge 1398)	(Postcentral|Precentral)&(Temporal|Orbitofrontal)	(Motor|Attention)&(Limbic)
rfMRI connectivity (ICA100 edge 1399)	(Frontal_Sup)&(Temporal|Orbitofrontal)	(Default_mode|Central_executive)&(Limbic)
rfMRI connectivity (ICA100 edge 1400)	(Temporal_Sup)&(Temporal|Orbitofrontal)	(Default_mode|Motor)&(Limbic)
rfMRI connectivity (ICA100 edge 1401)	(Cerebellum)&(Temporal|Orbitofrontal)	(Subcortical-cerebellum)&(Limbic)
rfMRI connectivity (ICA100 edge 1402)	(Parietal)&(Temporal|Orbitofrontal)	(Central_executive|Attention)&(Limbic)
rfMRI connectivity (ICA100 edge 1403)	(Frontal|Precentral)&(Temporal|Orbitofrontal)	(Central_executive)&(Limbic)
rfMRI connectivity (ICA100 edge 1404)	(Parietal|Frontal)&(Temporal|Orbitofrontal)	(Attention|Central_executive)&(Limbic)
rfMRI connectivity (ICA100 edge 1405)	(Precentral|Frontal|Supp_Motor_Area)&(Temporal|Orbitofrontal)	(Attention|Salience|Motor)&(Limbic)
rfMRI connectivity (ICA100 edge 1406)	(Supp_Motor_Area|Frontal)&(Temporal|Orbitofrontal)	(Salience|Default_mode)&(Limbic)
rfMRI connectivity (ICA100 edge 1407)	(Parietal)&(Temporal|Orbitofrontal)	(Central_executive|Salience)&(Limbic)
rfMRI connectivity (ICA100 edge 1408)	(Paracentral)&(Temporal|Orbitofrontal)	(Motor)&(Limbic)
rfMRI connectivity (ICA100 edge 1409)	(Frontal)&(Temporal|Orbitofrontal)	(Central_executive)&(Limbic)
rfMRI connectivity (ICA100 edge 1410)	(Postcentral|Precentral)&(Temporal|Orbitofrontal)	(Motor|Attention)&(Limbic)
rfMRI connectivity (ICA100 edge 1411)	(Temporal|Frontal|Supp_Motor_Area)&(Temporal|Orbitofrontal)	(Default_mode|Salience)&(Limbic)
rfMRI connectivity (ICA100 edge 1412)	(Parietal|Postcentral|Precuneus)&(Temporal|Orbitofrontal)	(Attention)&(Limbic)
rfMRI connectivity (ICA100 edge 1413)	(Postcentral|Precentral)&(Temporal|Orbitofrontal)	(Motor)&(Limbic)
rfMRI connectivity (ICA100 edge 1414)	(Precuneus)&(Temporal|Orbitofrontal)	(Default_mode|Central_executive)&(Limbic)
rfMRI connectivity (ICA100 edge 1415)	(Frontal)&(Temporal|Orbitofrontal)	(Central_executive|Salience)&(Limbic)
rfMRI connectivity (ICA100 edge 1416)	(Subcortical)&(Temporal|Orbitofrontal)	(Subcortical-cerebellum)&(Limbic)
rfMRI connectivity (ICA100 edge 1417)	(Precuneus|Parietal_Sup)&(Temporal|Orbitofrontal)	(Attention|Central_executive)&(Limbic)
rfMRI connectivity (ICA100 edge 1418)	(Frontal)&(Temporal|Orbitofrontal)	(Central_executive)&(Limbic)
rfMRI connectivity (ICA100 edge 1419)	(Temporal|Occipital)&(Temporal|Orbitofrontal)	(Attention|Visual)&(Limbic)
rfMRI connectivity (ICA100 edge 1420)	(Temporal|Occipital)&(Temporal|Orbitofrontal)	(Attention|Visual)&(Limbic)
rfMRI connectivity (ICA100 edge 1421)	(Temporal|Fusiform)&(Temporal|Orbitofrontal)	(Limbic|Default_mode)&(Limbic)
rfMRI connectivity (ICA100 edge 1422)	(Frontal_Inf)&(Temporal|Orbitofrontal)	(Default_mode|Central_executive)&(Limbic)
rfMRI connectivity (ICA100 edge 1423)	(Frontal)&(Temporal|Orbitofrontal)	(Salience|Default_mode)&(Limbic)
rfMRI connectivity (ICA100 edge 1424)	(Temporal)&(Temporal|Orbitofrontal)	(Central_executive|Default_mode)&(Limbic)
rfMRI connectivity (ICA100 edge 1425)	(Frontal)&(Temporal|Orbitofrontal)	(Central_executive|Salience|Default_mode)&(Limbic)
rfMRI connectivity (ICA100 edge 1426)	(Temporal)&(Temporal|Orbitofrontal)	(Default_mode|Central_executive)&(Limbic)
rfMRI connectivity (ICA100 edge 1427)	(Temporal_Mid|Angular)&(Temporal|Orbitofrontal)	(Default_mode)&(Limbic)
rfMRI connectivity (ICA100 edge 1428)	(Orbitofrontal)&(Temporal|Orbitofrontal)	(Limbic)&(Limbic)
rfMRI connectivity (ICA100 edge 1429)	(Cerebellum|Temporal)&(Temporal|Orbitofrontal)	(Subcortical-cerebellum)&(Limbic)
rfMRI connectivity (ICA100 edge 1430)	(Cerebellum|Temporal)&(Temporal|Orbitofrontal)	(Subcortical-cerebellum)&(Limbic)
rfMRI connectivity (ICA100 edge 1431)	(Frontal)&(Temporal|Orbitofrontal)	(Limbic)&(Limbic)
rfMRI connectivity (ICA100 edge 1432)	(Calcarine|Lingual|Cuneus)&(Frontal_Sup)	(Visual)&(Limbic|Default_mode)
rfMRI connectivity (ICA100 edge 1433)	(RolandicOper|SupraMarginal|Insula)&(Frontal_Sup)	(Salience|Motor)&(Limbic|Default_mode)
rfMRI connectivity (ICA100 edge 1434)	(Lingual|Fusiform)&(Frontal_Sup)	(Visual)&(Limbic|Default_mode)
rfMRI connectivity (ICA100 edge 1435)	(Occipital)&(Frontal_Sup)	(Attention|Visual)&(Limbic|Default_mode)
rfMRI connectivity (ICA100 edge 1436)	(Precuneus|Angular|Cingulate)&(Frontal_Sup)	(Default_mode|Central_executive)&(Limbic|Default_mode)
rfMRI connectivity (ICA100 edge 1437)	(Postcentral|Precentral)&(Frontal_Sup)	(Motor)&(Limbic|Default_mode)
rfMRI connectivity (ICA100 edge 1438)	(Frontal|Cingulate)&(Frontal_Sup)	(Default_mode|Limbic)&(Limbic|Default_mode)
rfMRI connectivity (ICA100 edge 1439)	(Calcarine|Lingual)&(Frontal_Sup)	(Visual)&(Limbic|Default_mode)
rfMRI connectivity (ICA100 edge 1440)	(Temporal)&(Frontal_Sup)	(Default_mode)&(Limbic|Default_mode)
rfMRI connectivity (ICA100 edge 1441)	(OccipitalPrecuneus)&(Frontal_Sup)	(Default_mode|Central_executive)&(Limbic|Default_mode)
rfMRI connectivity (ICA100 edge 1442)	(Angular|Temporal)&(Frontal_Sup)	(Default_mode|Central_executive)&(Limbic|Default_mode)
rfMRI connectivity (ICA100 edge 1443)	(Frontal|Cerebellum)&(Frontal_Sup)	(Central_executive|Default_mode)&(Limbic|Default_mode)
rfMRI connectivity (ICA100 edge 1444)	(Frontal_Sup)&(Frontal_Sup)	(Default_mode)&(Limbic|Default_mode)
rfMRI connectivity (ICA100 edge 1445)	(Cuneus|Occipital)&(Frontal_Sup)	(Visual)&(Limbic|Default_mode)
rfMRI connectivity (ICA100 edge 1446)	(Insula|Cingulate)&(Frontal_Sup)	(Salience|Default_mode)&(Limbic|Default_mode)
rfMRI connectivity (ICA100 edge 1447)	(Occipital)&(Frontal_Sup)	(Visual)&(Limbic|Default_mode)
rfMRI connectivity (ICA100 edge 1448)	(Cerebellum)&(Frontal_Sup)	(Subcortical-cerebellum)&(Limbic|Default_mode)
rfMRI connectivity (ICA100 edge 1449)	(Parietal)&(Frontal_Sup)	(Attention|Central_executive|Salience)&(Limbic|Default_mode)
rfMRI connectivity (ICA100 edge 1450)	(Precuneus|Cuneus|Cingulate)&(Frontal_Sup)	(Default_mode|Central_executive)&(Limbic|Default_mode)
rfMRI connectivity (ICA100 edge 1451)	(Postcentral|Precentral)&(Frontal_Sup)	(Motor|Attention)&(Limbic|Default_mode)
rfMRI connectivity (ICA100 edge 1452)	(Frontal_Sup)&(Frontal_Sup)	(Default_mode|Central_executive)&(Limbic|Default_mode)
rfMRI connectivity (ICA100 edge 1453)	(Temporal_Sup)&(Frontal_Sup)	(Default_mode|Motor)&(Limbic|Default_mode)
rfMRI connectivity (ICA100 edge 1454)	(Cerebellum)&(Frontal_Sup)	(Subcortical-cerebellum)&(Limbic|Default_mode)
rfMRI connectivity (ICA100 edge 1455)	(Parietal)&(Frontal_Sup)	(Central_executive|Attention)&(Limbic|Default_mode)
rfMRI connectivity (ICA100 edge 1456)	(Frontal|Precentral)&(Frontal_Sup)	(Central_executive)&(Limbic|Default_mode)
rfMRI connectivity (ICA100 edge 1457)	(Parietal|Frontal)&(Frontal_Sup)	(Attention|Central_executive)&(Limbic|Default_mode)
rfMRI connectivity (ICA100 edge 1458)	(Precentral|Frontal|Supp_Motor_Area)&(Frontal_Sup)	(Attention|Salience|Motor)&(Limbic|Default_mode)
rfMRI connectivity (ICA100 edge 1459)	(Supp_Motor_Area|Frontal)&(Frontal_Sup)	(Salience|Default_mode)&(Limbic|Default_mode)
rfMRI connectivity (ICA100 edge 1460)	(Parietal)&(Frontal_Sup)	(Central_executive|Salience)&(Limbic|Default_mode)
rfMRI connectivity (ICA100 edge 1461)	(Paracentral)&(Frontal_Sup)	(Motor)&(Limbic|Default_mode)
rfMRI connectivity (ICA100 edge 1462)	(Frontal)&(Frontal_Sup)	(Central_executive)&(Limbic|Default_mode)
rfMRI connectivity (ICA100 edge 1463)	(Postcentral|Precentral)&(Frontal_Sup)	(Motor|Attention)&(Limbic|Default_mode)
rfMRI connectivity (ICA100 edge 1464)	(Temporal|Frontal|Supp_Motor_Area)&(Frontal_Sup)	(Default_mode|Salience)&(Limbic|Default_mode)
rfMRI connectivity (ICA100 edge 1465)	(Parietal|Postcentral|Precuneus)&(Frontal_Sup)	(Attention)&(Limbic|Default_mode)
rfMRI connectivity (ICA100 edge 1466)	(Postcentral|Precentral)&(Frontal_Sup)	(Motor)&(Limbic|Default_mode)
rfMRI connectivity (ICA100 edge 1467)	(Precuneus)&(Frontal_Sup)	(Default_mode|Central_executive)&(Limbic|Default_mode)
rfMRI connectivity (ICA100 edge 1468)	(Frontal)&(Frontal_Sup)	(Central_executive|Salience)&(Limbic|Default_mode)
rfMRI connectivity (ICA100 edge 1469)	(Subcortical)&(Frontal_Sup)	(Subcortical-cerebellum)&(Limbic|Default_mode)
rfMRI connectivity (ICA100 edge 1470)	(Precuneus|Parietal_Sup)&(Frontal_Sup)	(Attention|Central_executive)&(Limbic|Default_mode)
rfMRI connectivity (ICA100 edge 1471)	(Frontal)&(Frontal_Sup)	(Central_executive)&(Limbic|Default_mode)
rfMRI connectivity (ICA100 edge 1472)	(Temporal|Occipital)&(Frontal_Sup)	(Attention|Visual)&(Limbic|Default_mode)
rfMRI connectivity (ICA100 edge 1473)	(Temporal|Occipital)&(Frontal_Sup)	(Attention|Visual)&(Limbic|Default_mode)
rfMRI connectivity (ICA100 edge 1474)	(Temporal|Fusiform)&(Frontal_Sup)	(Limbic|Default_mode)&(Limbic|Default_mode)
rfMRI connectivity (ICA100 edge 1475)	(Frontal_Inf)&(Frontal_Sup)	(Default_mode|Central_executive)&(Limbic|Default_mode)
rfMRI connectivity (ICA100 edge 1476)	(Frontal)&(Frontal_Sup)	(Salience|Default_mode)&(Limbic|Default_mode)
rfMRI connectivity (ICA100 edge 1477)	(Temporal)&(Frontal_Sup)	(Central_executive|Default_mode)&(Limbic|Default_mode)
rfMRI connectivity (ICA100 edge 1478)	(Frontal)&(Frontal_Sup)	(Central_executive|Salience|Default_mode)&(Limbic|Default_mode)
rfMRI connectivity (ICA100 edge 1479)	(Temporal)&(Frontal_Sup)	(Default_mode|Central_executive)&(Limbic|Default_mode)
rfMRI connectivity (ICA100 edge 1480)	(Temporal_Mid|Angular)&(Frontal_Sup)	(Default_mode)&(Limbic|Default_mode)
rfMRI connectivity (ICA100 edge 1481)	(Orbitofrontal)&(Frontal_Sup)	(Limbic)&(Limbic|Default_mode)
rfMRI connectivity (ICA100 edge 1482)	(Cerebellum|Temporal)&(Frontal_Sup)	(Subcortical-cerebellum)&(Limbic|Default_mode)
rfMRI connectivity (ICA100 edge 1483)	(Cerebellum|Temporal)&(Frontal_Sup)	(Subcortical-cerebellum)&(Limbic|Default_mode)
rfMRI connectivity (ICA100 edge 1484)	(Frontal)&(Frontal_Sup)	(Limbic)&(Limbic|Default_mode)
rfMRI connectivity (ICA100 edge 1485)	(Temporal|Orbitofrontal)&(Frontal_Sup)	(Limbic)&(Limbic|Default_mode)
rfMRI connectivity (ICA100 edge 1486)	NA(Global_measure)	Motor|Subcortical-cerebellum
rfMRI connectivity (ICA100 edge 1487)	NA(Global_measure)	Triple_netwoks(Default_mode,Central_executive,Salience)
rfMRI connectivity (ICA100 edge 1488)	NA(Global_measure)	Triple_netwoks(Default_mode,Central_executive,Salience)|Attention
rfMRI connectivity (ICA100 edge 1489)	NA(Global_measure)	Triple_netwoks(Default_mode,Central_executive,Salience)|Attention
rfMRI connectivity (ICA100 edge 1490)	NA(Global_measure)	Visual|Attention
rfMRI connectivity (ICA100 edge 1491)	NA(Global_measure)	Triple_netwoks(Default_mode,Central_executive,Salience)

## Sheet: Table S2
Table S2. Data sources of GWAS summary obtained for MR analyses
Phenotypes	Phenotypic Code	Data Source	Samplesize (Case/controls)	Ancestry	PMID
brain imaging-derived phenotypes	GCST90002426-GCST90006360	UK Biobank	NA	European	33875891
immune cells	GCST90001391-GCST90002121	GWAS Catalog	3757	European	32929287
inflammatory proteins	GCST90274758-GCST90274848	GWAS Catalog	14824	European	37563310
atopic dermatitis	L12_ATOPIC	FinnGen R11	253700(25328/228372)	European	NA
inflammatory bowel disease	K11_IBD_STRICT	FinnGen R11	111000(10091/100909)	European	NA
lupus erythematosus	L12_LUPUS	FinnGen R11	8855(805/8050)	European	NA
multiple sclerosis	G6_MS	FinnGen R11	30271(2752/27519)	European	NA
myasthenia gravis	G6_MYASTHENIA	FinnGen R11	5777(525/5252)	European	NA
psoriasis	L12_PSORIASIS	FinnGen R11	131614(11965/119649)	European	NA
rheumatoid arthritis	M13_RHEUMA	FinnGen R11	153469(15223/138246)	European	NA
type 1 diabetes	T1D_STRICT2	FinnGen R11	1264(115/1149)	European	NA

## Sheet: Table S3
Table S3. Significant causal associations between IDPs and autoimmune diseases in forward MR analysis.
Outcomes	method	nsnp	b	se	pval	lo_ci	up_ci	or	or_lci95	or_uci95	BH-adjusted pval	ID	reportedTrait	Q_pval	Pleiotropy_pval	Presso_value
atopic dermatitis	MR Egger	28	-0.0957052	0.0849175	0.270021	-0.262144	0.0707332	0.908732	0.769401	1.07329	0.0160817	GCST90003765	aseg lh intensity Inf-Lat-Vent	0.670732	0.354061	0.742
atopic dermatitis	Weighted median	28	-0.204268	0.0542408	0.000165911	-0.31058	-0.0979566	0.815243	0.733021	0.906688
atopic dermatitis	Inverse variance weighted	28	-0.167246	0.038246	1.22605e-05	-0.242208	-0.0922839	0.845991	0.784893	0.911846
atopic dermatitis	Simple mode	28	-0.227619	0.103962	0.037385	-0.431384	-0.0238536	0.796428	0.649609	0.976429
atopic dermatitis	Weighted mode	28	-0.219934	0.0812974	0.0116748	-0.379277	-0.0605908	0.802572	0.684356	0.941208
atopic dermatitis	MR Egger	16	-0.293125	0.118878	0.0272058	-0.526126	-0.0601237	0.745929	0.590889	0.941648	0.0147768	GCST90005135	rfMRI connectivity (ICA100 edge 282)	0.738969	0.612122	0.729
atopic dermatitis	Weighted median	16	-0.243987	0.0822644	0.00301808	-0.405225	-0.0827489	0.783498	0.666827	0.920582
atopic dermatitis	Inverse variance weighted	16	-0.238494	0.0551001	1.50209e-05	-0.34649	-0.130498	0.787813	0.707166	0.877658
atopic dermatitis	Simple mode	16	-0.2608	0.135564	0.0735656	-0.526506	0.0049049	0.770435	0.590665	1.00492
atopic dermatitis	Weighted mode	16	-0.248755	0.129782	0.0745257	-0.503127	0.00561718	0.779771	0.604637	1.00563
atopic dermatitis	MR Egger	22	0.29734	0.108806	0.0128234	0.0840801	0.5106	1.34627	1.08772	1.66629	0.0233149	GCST90005690	rfMRI connectivity (ICA100 edge 837)	0.160019	0.365135	0.201
atopic dermatitis	Weighted median	22	0.278522	0.0652369	1.96004e-05	0.150658	0.406387	1.32118	1.1626	1.50138
atopic dermatitis	Inverse variance weighted	22	0.207744	0.0497433	2.96251e-05	0.110248	0.305241	1.2309	1.11655	1.35695
atopic dermatitis	Simple mode	22	0.352743	0.147157	0.0259104	0.0643156	0.64117	1.42296	1.06643	1.8987
atopic dermatitis	Weighted mode	22	0.349608	0.131701	0.0148277	0.091473	0.607743	1.41851	1.09579	1.83628
atopic dermatitis	MR Egger	38	0.20486	0.0877051	0.0251903	0.0329579	0.376762	1.22735	1.03351	1.45756	0.0430133	GCST90002617	aseg lh volume Inf-Lat-Vent	0.205966	0.325131	0.226
atopic dermatitis	Weighted median	38	0.17484	0.0408777	1.89299e-05	0.0947199	0.254961	1.19106	1.09935	1.29041
atopic dermatitis	Inverse variance weighted	38	0.123261	0.0316497	9.83785e-05	0.0612281	0.185295	1.13118	1.06314	1.20357
atopic dermatitis	Simple mode	38	0.180819	0.0747904	0.0206629	0.0342294	0.327408	1.1982	1.03482	1.38737
atopic dermatitis	Weighted mode	38	0.186557	0.0565007	0.0021352	0.0758151	0.297298	1.20509	1.07876	1.34622
inflammatory bowel disease	MR Egger	27	0.238007	0.125766	0.0700643	-0.0084937	0.484508	1.26872	0.991542	1.62338	0.0373797	GCST90005756	rfMRI connectivity (ICA100 edge 903)	0.662726	0.901178	0.67
inflammatory bowel disease	Weighted median	27	0.171529	0.0940323	0.0681302	-0.0127748	0.355832	1.18712	0.987306	1.42737
inflammatory bowel disease	Inverse variance weighted	27	0.251654	0.0630951	6.64951e-05	0.127988	0.37532	1.28615	1.13654	1.45546
inflammatory bowel disease	Simple mode	27	0.435575	0.179193	0.0222698	0.0843558	0.786794	1.54585	1.08802	2.19634
inflammatory bowel disease	Weighted mode	27	0.14429	0.156286	0.364369	-0.16203	0.45061	1.15522	0.850416	1.56927
lupus erythematosus	MR Egger	35	-1.03169	0.451488	0.0288668	-1.91661	-0.146776	0.356403	0.147105	0.863487	0.0154327	GCST90002903	aparc-DKTatlas rh volume lateralorbitofrontal	0.787054	0.616103	0.814
lupus erythematosus	Weighted median	35	-0.707209	0.259339	0.00639187	-1.21551	-0.198905	0.493018	0.296558	0.819628
lupus erythematosus	Inverse variance weighted	35	-0.82168	0.178027	3.92191e-06	-1.17061	-0.472747	0.439692	0.310177	0.623288
lupus erythematosus	Simple mode	35	-0.591581	0.493476	0.238893	-1.55879	0.375631	0.553452	0.21039	1.45591
lupus erythematosus	Weighted mode	35	-0.653008	0.403231	0.114593	-1.44334	0.137326	0.520478	0.236137	1.1472
rheumatoid arthritis	MR Egger	21	-0.170296	0.137623	0.23101	-0.440037	0.0994449	0.843415	0.644013	1.10456	0.0136834	GCST90003368	aparc-a2009s lh area S-temporal-inf	0.444422	0.49983	0.493
rheumatoid arthritis	Weighted median	21	-0.299678	0.0844312	0.000386141	-0.465163	-0.134193	0.741057	0.628033	0.874421
rheumatoid arthritis	Inverse variance weighted	21	-0.256223	0.0570008	6.95472e-06	-0.367944	-0.144501	0.77397	0.692156	0.865454
rheumatoid arthritis	Simple mode	21	-0.354638	0.155584	0.0337562	-0.659582	-0.0496931	0.701428	0.517067	0.951521
rheumatoid arthritis	Weighted mode	21	-0.340881	0.155269	0.0401013	-0.645209	-0.0365528	0.711144	0.524553	0.964107
type 1 diabetes	MR Egger	26	3.29459	1.16165	0.00912833	1.01775	5.57142	26.9663	2.76697	262.807	0.0446501	GCST90004014	IDP dMRI ProbtrackX MO ilf l	0.159838	0.374817	0.189
type 1 diabetes	Weighted median	26	3.06776	0.799317	0.000124053	1.5011	4.63442	21.4937	4.48661	102.968
type 1 diabetes	Inverse variance weighted	26	2.3946	0.596957	6.03758e-05	1.22456	3.56463	10.9638	3.40267	35.3265
type 1 diabetes	Simple mode	26	3.46155	1.4143	0.0217499	0.689523	6.23358	31.8663	1.99276	509.575
type 1 diabetes	Weighted mode	26	3.2443	1.14432	0.00893995	1.00143	5.48716	25.6436	2.72216	241.571
type 1 diabetes	MR Egger	22	-4.61525	1.41844	0.0039764	-7.3954	-1.8351	0.0098997	0.000614073	0.159597	0.0395965	GCST90006153	rfMRI connectivity (ICA100 edge 1300)	0.727569	0.126575	0.769
type 1 diabetes	Weighted median	22	-2.0491	0.992835	0.0390282	-3.99506	-0.103145	0.128851	0.0184064	0.901996
type 1 diabetes	Inverse variance weighted	22	-2.62208	0.669921	9.07753e-05	-3.93512	-1.30903	0.0726518	0.0195433	0.270081
type 1 diabetes	Simple mode	22	-2.24734	1.44749	0.135466	-5.08441	0.589741	0.10568	0.00619251	1.80352
type 1 diabetes	Weighted mode	22	-1.769	1.3137	0.192473	-4.34386	0.805862	0.170504	0.0129864	2.23863

## Sheet: Table S4
Table S4. Associations between IDPs and autoimmune diseases in reverse MR analysis.
Outcome	method	nsnp	b	se	pval	lo_ci	up_ci	or	or_lci95	or_uci95	Folder	reportedTrait	Q_pval	Pleiotropy_pval	Presso_value
atopic dermatitis	MR Egger	130	0.0215261	0.0418628	0.607995	-0.060525	0.103577	1.02176	0.94127	1.10913	GCST90005690	rfMRI connectivity (ICA100 edge 837)	0.0272034	0.294399	0.03
atopic dermatitis	Weighted median	130	-0.0211445	0.0239386	0.377085	-0.0680641	0.0257751	0.979078	0.934201	1.02611
atopic dermatitis	Inverse variance weighted	130	-0.0188999	0.0166847	0.257311	-0.051602	0.0138021	0.981278	0.949707	1.0139
atopic dermatitis	Simple mode	130	-0.0209768	0.0661174	0.751554	-0.150567	0.108613	0.979242	0.86022	1.11473
atopic dermatitis	Weighted mode	130	0.0180687	0.051797	0.727781	-0.0834534	0.119591	1.01823	0.919934	1.12704
atopic dermatitis	MR Egger	130	0.0762164	0.038853	0.0519722	6.45893e-05	0.152368	1.0792	1.00006	1.16459	GCST90005135	rfMRI connectivity (ICA100 edge 282)	0.189802	0.0353574	0.179
atopic dermatitis	Weighted median	130	0.00829311	0.0239907	0.729583	-0.0387286	0.0553149	1.00833	0.962012	1.05687
atopic dermatitis	Inverse variance weighted	130	0.0004252	0.0156885	0.978378	-0.0303243	0.0311747	1.00043	0.970131	1.03167
atopic dermatitis	Simple mode	130	-0.0165068	0.0606693	0.785997	-0.135419	0.102405	0.983629	0.87335	1.10783
atopic dermatitis	Weighted mode	130	0.00295448	0.0427738	0.945039	-0.0808822	0.0867911	1.00296	0.922302	1.09067
atopic dermatitis	MR Egger	130	0.00877232	0.0383254	0.81932	-0.0663455	0.0838902	1.00881	0.935807	1.08751	GCST90003765	aseg lh intensity Inf-Lat-Vent	0.328203	0.907498	0.309
atopic dermatitis	Weighted median	130	0.0227494	0.0234073	0.331104	-0.023129	0.0686278	1.02301	0.977136	1.07104
atopic dermatitis	Inverse variance weighted	130	0.012865	0.0152093	0.397628	-0.0169452	0.0426752	1.01295	0.983198	1.0436
atopic dermatitis	Simple mode	130	0.0730669	0.0686829	0.289393	-0.0615516	0.207685	1.0758	0.940304	1.23083
atopic dermatitis	Weighted mode	130	0.0630586	0.0531521	0.237652	-0.0411194	0.167237	1.06509	0.959714	1.18203
atopic dermatitis	MR Egger	130	-0.0173524	0.0401735	0.666514	-0.0960925	0.0613876	0.982797	0.90838	1.06331	GCST90002617	aseg lh volume Inf-Lat-Vent	0.109976	0.88424	0.115
atopic dermatitis	Weighted median	130	-0.0156332	0.0236082	0.507846	-0.0619052	0.0306388	0.984488	0.939972	1.03111
atopic dermatitis	Inverse variance weighted	130	-0.0227281	0.0159433	0.153995	-0.0539769	0.00852069	0.977528	0.947454	1.00856
atopic dermatitis	Simple mode	130	-0.026243	0.0581702	0.652644	-0.140257	0.0877705	0.974098	0.869135	1.09174
atopic dermatitis	Weighted mode	130	-0.0149388	0.0483524	0.757854	-0.109709	0.079832	0.985172	0.896094	1.08311
inflammatory bowel disease	MR Egger	135	-0.00356657	0.0238165	0.881187	-0.0502468	0.0431137	0.99644	0.950995	1.04406	GCST90005756	rfMRI connectivity (ICA100 edge 903)	0.560653	0.887184	0.549
inflammatory bowel disease	Weighted median	135	-0.0072469	0.0151698	0.63285	-0.0369797	0.0224859	0.992779	0.963696	1.02274
inflammatory bowel disease	Inverse variance weighted	135	-0.00667577	0.00942072	0.478556	-0.0251404	0.0117888	0.993346	0.975173	1.01186
inflammatory bowel disease	Simple mode	135	0.00936233	0.0421705	0.824643	-0.0732918	0.0920164	1.00941	0.92933	1.09638
inflammatory bowel disease	Weighted mode	135	0.0185679	0.0334281	0.579508	-0.0469512	0.0840871	1.01874	0.954134	1.08772
lupus erythematosus	MR Egger	13	0.00309914	0.020643	0.883379	-0.0373611	0.0435594	1.0031	0.963328	1.04452	GCST90002903	aparc-DKTatlas rh volume lateralorbitofrontal	0.53393	0.63497	0.47
lupus erythematosus	Weighted median	13	0.00236222	0.0142946	0.868745	-0.0256552	0.0303797	1.00237	0.974671	1.03085
lupus erythematosus	Inverse variance weighted	13	0.0120127	0.00963457	0.212459	-0.00687106	0.0308965	1.01209	0.993152	1.03138
lupus erythematosus	Simple mode	13	-0.00793709	0.0239554	0.746111	-0.0548896	0.0390154	0.992094	0.94659	1.03979
lupus erythematosus	Weighted mode	13	-0.00735546	0.0213765	0.736733	-0.0492534	0.0345425	0.992672	0.95194	1.03515
rheumatoid arthritis	MR Egger	96	0.00246482	0.0216609	0.909646	-0.0399906	0.0449202	1.00247	0.960799	1.04594	GCST90003368	aparc-a2009s lh area S-temporal-inf	0.0741368	0.711268	0.078
rheumatoid arthritis	Weighted median	96	0.00397156	0.0192527	0.836568	-0.0337637	0.0417068	1.00398	0.9668	1.04259
rheumatoid arthritis	Inverse variance weighted	96	-0.00399717	0.0128358	0.75549	-0.0291552	0.0211609	0.996011	0.971266	1.02139
rheumatoid arthritis	Simple mode	96	-0.023723	0.0416793	0.570579	-0.105414	0.0579685	0.976556	0.899951	1.05968
rheumatoid arthritis	Weighted mode	96	0.00632711	0.0202407	0.755275	-0.0333446	0.0459988	1.00635	0.967205	1.04707
type 1 diabetes	MR Egger	15	0.0166472	0.014495	0.271465	-0.011763	0.0450573	1.01679	0.988306	1.04609	GCST90004014	IDP dMRI ProbtrackX MO ilf l	0.290427	0.165501	0.294
type 1 diabetes	Weighted median	15	-0.00310219	0.00735519	0.673194	-0.0175184	0.011314	0.996903	0.982634	1.01138
type 1 diabetes	Inverse variance weighted	15	-0.00321544	0.00544551	0.554872	-0.0138886	0.00745775	0.99679	0.986207	1.00749
type 1 diabetes	Simple mode	15	0.00934773	0.0117529	0.439684	-0.013688	0.0323834	1.00939	0.986405	1.03291
type 1 diabetes	Weighted mode	15	-0.000226579	0.0111289	0.984044	-0.0220393	0.0215861	0.999773	0.978202	1.02182
type 1 diabetes	MR Egger	15	-0.00583543	0.0138703	0.680836	-0.0330213	0.0213504	0.994182	0.967518	1.02158	GCST90006153	rfMRI connectivity (ICA100 edge 1300)	0.713934	0.946908	0.735
type 1 diabetes	Weighted median	15	-0.00426548	0.007106	0.54833	-0.0181932	0.00966228	0.995744	0.981971	1.00971
type 1 diabetes	Inverse variance weighted	15	-0.00495734	0.00500862	0.322291	-0.0147742	0.00485956	0.995055	0.985334	1.00487
type 1 diabetes	Simple mode	15	-0.00122019	0.0109456	0.91282	-0.0226736	0.0202332	0.998781	0.977581	1.02044
type 1 diabetes	Weighted mode	15	-0.00258897	0.00953342	0.789918	-0.0212745	0.0160965	0.997414	0.97895	1.01623

## Sheet: Table S5
Table S5. Associations between immune cells and autoimmune diseases.
Outcome	method	nsnp	b	se	pval	lo_ci	up_ci	or	or_lci95	or_uci95	ID	reportedTrait	Q_pval	Pleiotropy_pval	Presso_value
atopic dermatitis	MR Egger	22	-0.0220606	0.0110433	0.0595404	-0.0437056	-0.000415658	0.978181	0.957236	0.999584	ebi-a-GCST90001409	Naive-mature B cell AC	0.350729	0.550548	0.374
atopic dermatitis	Weighted median	22	-0.0250553	0.0133557	0.060654	-0.0512324	0.00112175	0.975256	0.950058	1.00112
atopic dermatitis	Inverse variance weighted	22	-0.0182195	0.00891486	0.0409812	-0.0356926	-0.000746352	0.981945	0.964937	0.999254
atopic dermatitis	Simple mode	22	-0.031226	0.0254564	0.233532	-0.0811205	0.0186686	0.969257	0.922083	1.01884
atopic dermatitis	Weighted mode	22	-0.0249365	0.0112361	0.0376116	-0.0469592	-0.00291381	0.975372	0.954126	0.99709
atopic dermatitis	MR Egger	20	0.00874023	0.0121398	0.480792	-0.0150538	0.0325343	1.00878	0.985059	1.03307	ebi-a-GCST90001420	IgD- CD38br AC	0.283981	0.148436	0.289
atopic dermatitis	Weighted median	20	0.00304386	0.0132303	0.81804	-0.0228876	0.0289753	1.00305	0.977372	1.0294
atopic dermatitis	Inverse variance weighted	20	0.0197715	0.0100162	0.0483882	0.000139658	0.0394033	1.01997	1.00014	1.04019
atopic dermatitis	Simple mode	20	0.00230621	0.0288651	0.937155	-0.0542694	0.0588818	1.00231	0.947177	1.06065
atopic dermatitis	Weighted mode	20	0.00341332	0.0117607	0.774782	-0.0196376	0.0264642	1.00342	0.980554	1.02682
atopic dermatitis	MR Egger	19	-0.0136292	0.0430532	0.755426	-0.0980134	0.070755	0.986463	0.906637	1.07332	ebi-a-GCST90001454	CD62L- HLA DR++ monocyte AC	0.858243	0.554368	0.87
atopic dermatitis	Weighted median	19	-0.0223461	0.0232229	0.335929	-0.067863	0.0231709	0.977902	0.934388	1.02344
atopic dermatitis	Inverse variance weighted	19	-0.0373017	0.0176972	0.0350503	-0.0719882	-0.00261523	0.963385	0.930542	0.997388
atopic dermatitis	Simple mode	19	-0.0209788	0.0373714	0.581476	-0.0942268	0.0522693	0.97924	0.910076	1.05366
atopic dermatitis	Weighted mode	19	-0.0185788	0.0327928	0.578017	-0.0828527	0.0456952	0.981593	0.920487	1.04676
atopic dermatitis	MR Egger	11	-0.0286686	0.0551857	0.615951	-0.136833	0.0794955	0.971738	0.872116	1.08274	ebi-a-GCST90001455	CD62L- HLA DR++ monocyte %monocyte	0.549989	0.662968	0.655
atopic dermatitis	Weighted median	11	-0.0546125	0.0284678	0.0550613	-0.110409	0.00118448	0.946852	0.895467	1.00119
atopic dermatitis	Inverse variance weighted	11	-0.0515568	0.0215597	0.0167864	-0.0938138	-0.00929984	0.94975	0.910452	0.990743
atopic dermatitis	Simple mode	11	-0.0655463	0.0384529	0.119088	-0.140914	0.00982132	0.936556	0.868564	1.00987
atopic dermatitis	Weighted mode	11	-0.0536621	0.0349502	0.1557	-0.122165	0.0148403	0.947752	0.885003	1.01495
atopic dermatitis	MR Egger	31	-0.0153612	0.0285891	0.595154	-0.0713958	0.0406735	0.984756	0.931093	1.04151	ebi-a-GCST90001549	CM CD8br %CD8br	0.501334	0.538657	0.496
atopic dermatitis	Weighted median	31	-0.0327221	0.0190756	0.0862745	-0.0701103	0.00466616	0.967808	0.932291	1.00468
atopic dermatitis	Inverse variance weighted	31	-0.0310419	0.0134995	0.0214768	-0.0575009	-0.004583	0.969435	0.944121	0.995427
atopic dermatitis	Simple mode	31	-0.0397822	0.0327547	0.234012	-0.103981	0.024417	0.960999	0.901242	1.02472
atopic dermatitis	Weighted mode	31	-0.0383899	0.0283394	0.185646	-0.0939352	0.0171554	0.962338	0.910342	1.0173
atopic dermatitis	MR Egger	26	-0.0305069	0.0162191	0.0721702	-0.0622964	0.00128259	0.969954	0.939604	1.00128	ebi-a-GCST90001573	TD DN (CD4-CD8-) %DN	0.581189	0.62768	0.616
atopic dermatitis	Weighted median	26	-0.0278827	0.0155416	0.0728021	-0.0583443	0.00257883	0.972502	0.943325	1.00258
atopic dermatitis	Inverse variance weighted	26	-0.0244748	0.0105977	0.0209189	-0.0452463	-0.00370332	0.975822	0.955762	0.996304
atopic dermatitis	Simple mode	26	-0.0357791	0.0229396	0.1314	-0.0807407	0.00918261	0.964853	0.922433	1.00922
atopic dermatitis	Weighted mode	26	-0.0290091	0.0166724	0.0941672	-0.061687	0.00366884	0.971408	0.940177	1.00368
atopic dermatitis	MR Egger	15	-0.0452584	0.021086	0.051295	-0.086587	-0.00392984	0.95575	0.917056	0.996078	ebi-a-GCST90001609	CD4+ CD8dim AC	0.916086	0.346904	0.931
atopic dermatitis	Weighted median	15	-0.0323721	0.0191685	0.0912552	-0.0699424	0.00519825	0.968146	0.932448	1.00521
atopic dermatitis	Inverse variance weighted	15	-0.0293538	0.0133806	0.0282528	-0.0555799	-0.00312783	0.971073	0.945936	0.996877
atopic dermatitis	Simple mode	15	-0.0399021	0.0301085	0.206302	-0.0989149	0.0191106	0.960883	0.90582	1.01929
atopic dermatitis	Weighted mode	15	-0.0390651	0.0174998	0.0424443	-0.0733647	-0.00476552	0.961688	0.929262	0.995246
atopic dermatitis	MR Egger	29	0.0230353	0.00820941	0.00919275	0.0069449	0.0391258	1.0233	1.00697	1.0399	ebi-a-GCST90001643	B cell % CD3- lymphocyte	0.409186	0.0647455	0.439
atopic dermatitis	Weighted median	29	0.0216393	0.00928477	0.0197731	0.00344117	0.0398375	1.02188	1.00345	1.04064
atopic dermatitis	Inverse variance weighted	29	0.0134492	0.00665084	0.043158	0.000413534	0.0264848	1.01354	1.00041	1.02684
atopic dermatitis	Simple mode	29	0.0218099	0.0144239	0.141723	-0.00646101	0.0500808	1.02205	0.99356	1.05136
atopic dermatitis	Weighted mode	29	0.0192434	0.00851908	0.0318695	0.00254601	0.0359408	1.01943	1.00255	1.03659
atopic dermatitis	MR Egger	22	-0.0247575	0.0183668	0.192747	-0.0607565	0.0112415	0.975546	0.941052	1.0113	ebi-a-GCST90001721	CD19 on CD20-	0.618634	0.800107	0.669
atopic dermatitis	Weighted median	22	-0.0229888	0.0199604	0.249437	-0.0621112	0.0161336	0.977273	0.939778	1.01626
atopic dermatitis	Inverse variance weighted	22	-0.0280966	0.0129618	0.0301855	-0.0535017	-0.00269149	0.972294	0.947904	0.997312
atopic dermatitis	Simple mode	22	-0.0677798	0.032669	0.0504918	-0.131811	-0.00374851	0.934466	0.876506	0.996259
atopic dermatitis	Weighted mode	22	-0.0220407	0.0182078	0.239532	-0.0577279	0.0136466	0.9782	0.943907	1.01374
atopic dermatitis	MR Egger	19	0.031168	0.0332904	0.362258	-0.0340812	0.0964171	1.03166	0.966493	1.10122	ebi-a-GCST90001754	CD20 on IgD- CD27-	0.982569	0.950921	0.987
atopic dermatitis	Weighted median	19	0.0300261	0.0187854	0.109959	-0.00679322	0.0668455	1.03048	0.99323	1.06913
atopic dermatitis	Inverse variance weighted	19	0.029293	0.0143973	0.0418897	0.00107425	0.0575117	1.02973	1.00107	1.0592
atopic dermatitis	Simple mode	19	0.0303722	0.0303283	0.329883	-0.0290712	0.0898156	1.03084	0.971347	1.09397
atopic dermatitis	Weighted mode	19	0.0263548	0.0265933	0.334807	-0.0257681	0.0784778	1.02671	0.974561	1.08164
atopic dermatitis	MR Egger	24	0.0158282	0.00829184	0.0694068	-0.000423801	0.0320802	1.01595	0.999576	1.0326	ebi-a-GCST90001779	CD25 on IgD+ CD24-	0.919795	0.677753	0.921
atopic dermatitis	Weighted median	24	0.0105061	0.0103182	0.308576	-0.00971748	0.0307297	1.01056	0.99033	1.03121
atopic dermatitis	Inverse variance weighted	24	0.0138682	0.00686245	0.0432915	0.000417831	0.0273186	1.01396	1.00042	1.0277
atopic dermatitis	Simple mode	24	0.021758	0.0165557	0.201725	-0.0106911	0.0542071	1.022	0.989366	1.0557
atopic dermatitis	Weighted mode	24	0.0135886	0.0086949	0.13175	-0.00345342	0.0306306	1.01368	0.996553	1.0311
atopic dermatitis	MR Egger	23	0.0220244	0.0096999	0.0338183	0.00301256	0.0410362	1.02227	1.00302	1.04189	ebi-a-GCST90001784	CD25 on IgD+ CD38dim	0.744139	0.340131	0.773
atopic dermatitis	Weighted median	23	0.0240476	0.010523	0.0222981	0.00342262	0.0446727	1.02434	1.00343	1.04569
atopic dermatitis	Inverse variance weighted	23	0.0160295	0.00750784	0.0327579	0.00131415	0.0307449	1.01616	1.00132	1.03122
atopic dermatitis	Simple mode	23	0.0190293	0.0160277	0.247779	-0.0123849	0.0504435	1.01921	0.987691	1.05174
atopic dermatitis	Weighted mode	23	0.0207058	0.00961913	0.0425827	0.0018523	0.0395593	1.02092	1.00185	1.04035
atopic dermatitis	MR Egger	15	-0.0297361	0.0250788	0.256959	-0.0788906	0.0194184	0.970702	0.924141	1.01961	ebi-a-GCST90001817	CD38 on PB/PC	0.620864	0.936589	0.664
atopic dermatitis	Weighted median	15	-0.034984	0.0208663	0.0936246	-0.075882	0.00591393	0.965621	0.926926	1.00593
atopic dermatitis	Inverse variance weighted	15	-0.0313568	0.015155	0.0385391	-0.0610607	-0.00165303	0.96913	0.940766	0.998348
atopic dermatitis	Simple mode	15	-0.0337149	0.0306279	0.289555	-0.0937456	0.0263158	0.966847	0.910514	1.02667
atopic dermatitis	Weighted mode	15	-0.031673	0.0221905	0.17541	-0.0751663	0.0118204	0.968823	0.927589	1.01189
atopic dermatitis	MR Egger	26	0.03956	0.021052	0.0724205	-0.00170194	0.080822	1.04035	0.9983	1.08418	ebi-a-GCST90001833	CD62L on CD62L+ DC	0.470618	0.453312	0.414
atopic dermatitis	Weighted median	26	0.0263633	0.0167002	0.114422	-0.00636905	0.0590956	1.02671	0.993651	1.06088
atopic dermatitis	Inverse variance weighted	26	0.0260288	0.011256	0.020754	0.00396696	0.0480906	1.02637	1.00397	1.04927
atopic dermatitis	Simple mode	26	0.00426857	0.0352956	0.904707	-0.0649109	0.073448	1.00428	0.937151	1.07621
atopic dermatitis	Weighted mode	26	0.0424356	0.0216097	0.0607744	8.06344e-05	0.0847906	1.04335	1.00008	1.08849
atopic dermatitis	MR Egger	19	-0.0237271	0.0183343	0.212924	-0.0596624	0.0122082	0.976552	0.942083	1.01228	ebi-a-GCST90001843	CD3 on EM CD4+	0.156367	0.938972	0.146
atopic dermatitis	Weighted median	19	-0.0203952	0.0156713	0.193108	-0.051111	0.0103205	0.979811	0.950173	1.01037
atopic dermatitis	Inverse variance weighted	19	-0.0248271	0.011325	0.028362	-0.047024	-0.00263014	0.975479	0.954064	0.997373
atopic dermatitis	Simple mode	19	-0.0368583	0.0284224	0.211076	-0.0925661	0.0188496	0.963813	0.911589	1.01903
atopic dermatitis	Weighted mode	19	-0.01544	0.0175229	0.389861	-0.0497849	0.0189049	0.984679	0.951434	1.01908
atopic dermatitis	MR Egger	26	-0.0208347	0.0212385	0.336384	-0.0624621	0.0207927	0.979381	0.939449	1.02101	ebi-a-GCST90001849	CD3 on HLA DR+ CD4+	0.290275	0.467215	0.311
atopic dermatitis	Weighted median	26	-0.0516131	0.0163268	0.00157093	-0.0836137	-0.0196126	0.949696	0.919787	0.980578
atopic dermatitis	Inverse variance weighted	26	-0.0340699	0.0113027	0.0025756	-0.0562232	-0.0119166	0.966504	0.945328	0.988154
atopic dermatitis	Simple mode	26	-0.065666	0.0335767	0.0617638	-0.131476	0.000144247	0.936444	0.8768	1.00014
atopic dermatitis	Weighted mode	26	-0.0582134	0.0205689	0.00904498	-0.0985284	-0.0178984	0.943449	0.90617	0.982261
atopic dermatitis	MR Egger	26	-0.0367906	0.0164988	0.0353683	-0.0691283	-0.00445292	0.963878	0.933207	0.995557	ebi-a-GCST90001854	CD3 on CD39+ activated Treg	0.257796	0.207004	0.186
atopic dermatitis	Weighted median	26	-0.0283505	0.0155383	0.0680689	-0.0588056	0.00210465	0.972048	0.94289	1.00211
atopic dermatitis	Inverse variance weighted	26	-0.0194412	0.0097871	0.0469877	-0.0386239	-0.000258483	0.980747	0.962112	0.999742
atopic dermatitis	Simple mode	26	-0.00700298	0.0319375	0.828219	-0.0696005	0.0555946	0.993021	0.932766	1.05717
atopic dermatitis	Weighted mode	26	-0.0571837	0.014625	0.00062405	-0.0858487	-0.0285188	0.944421	0.917733	0.971884
atopic dermatitis	MR Egger	20	-0.0320194	0.0178649	0.0899084	-0.0670345	0.0029958	0.968488	0.935163	1.003	ebi-a-GCST90001855	CD3 on secreting Treg	0.0930672	0.864579	0.103
atopic dermatitis	Weighted median	20	-0.0380802	0.0130282	0.00346789	-0.0636155	-0.0125449	0.962636	0.938366	0.987533
atopic dermatitis	Inverse variance weighted	20	-0.0344124	0.0110137	0.00178103	-0.0559992	-0.0128255	0.966173	0.94554	0.987256
atopic dermatitis	Simple mode	20	-0.0308569	0.0189782	0.120441	-0.0680542	0.00634045	0.969614	0.93421	1.00636
atopic dermatitis	Weighted mode	20	-0.0445699	0.0132719	0.00330193	-0.0705827	-0.0185571	0.956409	0.931851	0.981614
atopic dermatitis	MR Egger	22	-0.0354041	0.0152217	0.0306536	-0.0652386	-0.00556954	0.965215	0.936844	0.994446	ebi-a-GCST90001857	CD3 on activated & secreting Treg	0.265072	0.38614	0.191
atopic dermatitis	Weighted median	22	-0.0298302	0.0136071	0.0283611	-0.0565001	-0.00316032	0.97061	0.945066	0.996845
atopic dermatitis	Inverse variance weighted	22	-0.0250423	0.00969331	0.00978129	-0.0440412	-0.00604345	0.975269	0.956915	0.993975
atopic dermatitis	Simple mode	22	-0.00837683	0.0249324	0.740218	-0.0572442	0.0404906	0.991658	0.944363	1.04132
atopic dermatitis	Weighted mode	22	-0.0442039	0.0128777	0.00249915	-0.0694441	-0.0189636	0.956759	0.932912	0.981215
atopic dermatitis	MR Egger	18	-0.0465759	0.0288964	0.126549	-0.103213	0.0100611	0.954492	0.901935	1.01011	ebi-a-GCST90001863	CD3 on CD28+ CD45RA- CD8br	0.516844	0.977065	0.53
atopic dermatitis	Weighted median	18	-0.0584028	0.0181291	0.00127522	-0.0939358	-0.0228698	0.94327	0.910341	0.97739
atopic dermatitis	Inverse variance weighted	18	-0.0473318	0.0127984	0.00021708	-0.0724167	-0.022247	0.953771	0.930143	0.977999
atopic dermatitis	Simple mode	18	-0.056445	0.0317845	0.0936566	-0.118743	0.00585258	0.945118	0.888036	1.00587
atopic dermatitis	Weighted mode	18	-0.0747447	0.0236122	0.00565157	-0.121025	-0.0284647	0.92798	0.886012	0.971937
atopic dermatitis	MR Egger	24	-0.0311126	0.0220958	0.173082	-0.0744203	0.0121951	0.969366	0.928281	1.01227	ebi-a-GCST90001864	CD3 on CD28+ CD45RA+ CD8br	0.165234	0.862528	0.133
atopic dermatitis	Weighted median	24	-0.0361869	0.0149196	0.0152888	-0.0654293	-0.00694453	0.96446	0.936665	0.99308
atopic dermatitis	Inverse variance weighted	24	-0.0277952	0.0111452	0.0126342	-0.0496398	-0.00595062	0.972588	0.951572	0.994067
atopic dermatitis	Simple mode	24	-0.0222488	0.0242903	0.369196	-0.0698578	0.0253602	0.977997	0.932526	1.02568
atopic dermatitis	Weighted mode	24	-0.0512982	0.0144945	0.00175245	-0.0797074	-0.0228889	0.949995	0.923386	0.977371
atopic dermatitis	MR Egger	16	-0.0600131	0.038202	0.138517	-0.134889	0.0148629	0.941752	0.873813	1.01497	ebi-a-GCST90001866	CD3 on CD39+ CD8br	0.199783	0.480309	0.205
atopic dermatitis	Weighted median	16	-0.0216022	0.0209767	0.303095	-0.0627166	0.0195122	0.978629	0.93921	1.0197
atopic dermatitis	Inverse variance weighted	16	-0.0348542	0.0157345	0.0267497	-0.0656938	-0.00401467	0.965746	0.936418	0.995993
atopic dermatitis	Simple mode	16	-0.00998089	0.0306048	0.748838	-0.0699664	0.0500046	0.990069	0.932425	1.05128
atopic dermatitis	Weighted mode	16	-0.0320766	0.0255663	0.228806	-0.0821865	0.0180334	0.968432	0.9211	1.0182
atopic dermatitis	MR Egger	21	0.0163253	0.0132899	0.234296	-0.0097229	0.0423736	1.01646	0.990324	1.04328	ebi-a-GCST90001888	CD28 on CD39+ secreting Treg	0.755508	0.771604	0.771
atopic dermatitis	Weighted median	21	0.0184491	0.0143813	0.199545	-0.00973834	0.0466365	1.01862	0.990309	1.04774
atopic dermatitis	Inverse variance weighted	21	0.0190774	0.0094483	0.0434733	0.000558714	0.037596	1.01926	1.00056	1.03831
atopic dermatitis	Simple mode	21	0.00562721	0.0234151	0.812525	-0.0402663	0.0515207	1.00564	0.960534	1.05287
atopic dermatitis	Weighted mode	21	0.0170656	0.0127895	0.197086	-0.00800183	0.042133	1.01721	0.99203	1.04303
atopic dermatitis	MR Egger	21	0.0202261	0.01126	0.0883693	-0.00184352	0.0422958	1.02043	0.998158	1.0432	ebi-a-GCST90001946	CD33 on CD14+ monocyte	0.168248	0.969714	0.215
atopic dermatitis	Weighted median	21	0.022839	0.00780371	0.00342594	0.00754374	0.0381343	1.0231	1.00757	1.03887
atopic dermatitis	Inverse variance weighted	21	0.0198952	0.00708314	0.00497244	0.00601227	0.0337782	1.02009	1.00603	1.03436
atopic dermatitis	Simple mode	21	0.0164052	0.016112	0.320743	-0.0151743	0.0479848	1.01654	0.98494	1.04915
atopic dermatitis	Weighted mode	21	0.0225042	0.00779092	0.00908371	0.00723403	0.0377745	1.02276	1.00726	1.0385
atopic dermatitis	MR Egger	27	0.0126112	0.00883503	0.165835	-0.00470548	0.0299278	1.01269	0.995306	1.03038	ebi-a-GCST90001947	CD33 on CD33br HLA DR+ CD14dim	0.276921	0.710819	0.248
atopic dermatitis	Weighted median	27	0.0220668	0.00739584	0.00284804	0.00757098	0.0365627	1.02231	1.0076	1.03724
atopic dermatitis	Inverse variance weighted	27	0.0151437	0.00560159	0.00686213	0.00416457	0.0261228	1.01526	1.00417	1.02647
atopic dermatitis	Simple mode	27	0.0214375	0.0150863	0.167203	-0.00813167	0.0510066	1.02167	0.991901	1.05233
atopic dermatitis	Weighted mode	27	0.0223068	0.00745434	0.00599408	0.00769633	0.0369173	1.02256	1.00773	1.03761
atopic dermatitis	MR Egger	22	0.0295704	0.0133209	0.0381506	0.0034615	0.0556792	1.03001	1.00347	1.05726	ebi-a-GCST90001948	CD33 on CD33dim HLA DR+ CD11b+	0.0700343	0.472144	0.142
atopic dermatitis	Weighted median	22	0.0260481	0.00793753	0.00103208	0.0104905	0.0416056	1.02639	1.01055	1.04248
atopic dermatitis	Inverse variance weighted	22	0.0219529	0.00823876	0.00770833	0.00580491	0.0381008	1.0222	1.00582	1.03884
atopic dermatitis	Simple mode	22	0.0168809	0.0170261	0.332743	-0.0164903	0.0502521	1.01702	0.983645	1.05154
atopic dermatitis	Weighted mode	22	0.0257607	0.00765793	0.0029363	0.0107511	0.0407702	1.0261	1.01081	1.04161
atopic dermatitis	MR Egger	22	0.0246642	0.0126472	0.0653137	-0.000124406	0.0494527	1.02497	0.999876	1.0507	ebi-a-GCST90001949	CD33 on CD33dim HLA DR+ CD11b-	0.18978	0.663467	0.242
atopic dermatitis	Weighted median	22	0.0268054	0.00789242	0.000682929	0.0113362	0.0422745	1.02717	1.0114	1.04318
atopic dermatitis	Inverse variance weighted	22	0.0202376	0.00756477	0.0074674	0.00541069	0.0350646	1.02044	1.00543	1.03569
atopic dermatitis	Simple mode	22	0.0280056	0.0191766	0.158979	-0.00958049	0.0655918	1.0284	0.990465	1.06779
atopic dermatitis	Weighted mode	22	0.0262261	0.00791788	0.00331356	0.010707	0.0417451	1.02657	1.01076	1.04263
atopic dermatitis	MR Egger	18	0.0108967	0.0131656	0.420034	-0.0149078	0.0367012	1.01096	0.985203	1.03738	ebi-a-GCST90001951	CD33 on CD66b++ myeloid cell	0.452351	0.403381	0.412
atopic dermatitis	Weighted median	18	0.0289497	0.0093805	0.00202759	0.010564	0.0473355	1.02937	1.01062	1.04847
atopic dermatitis	Inverse variance weighted	18	0.0204338	0.00700736	0.00354498	0.00669936	0.0341682	1.02064	1.00672	1.03476
atopic dermatitis	Simple mode	18	0.000266327	0.0165757	0.987368	-0.032222	0.0327547	1.00027	0.968292	1.0333
atopic dermatitis	Weighted mode	18	0.0290819	0.00930911	0.00617791	0.0108361	0.0473278	1.02951	1.0109	1.04847
atopic dermatitis	MR Egger	23	0.0173527	0.00906739	0.0693804	-0.000419349	0.0351248	1.0175	0.999581	1.03575	ebi-a-GCST90001956	CD33 on CD33br HLA DR+	0.653807	0.684984	0.671
atopic dermatitis	Weighted median	23	0.0248686	0.00741659	0.000799105	0.0103321	0.0394051	1.02518	1.01039	1.04019
atopic dermatitis	Inverse variance weighted	23	0.0202061	0.00583969	0.000539923	0.00876027	0.0316519	1.02041	1.0088	1.03216
atopic dermatitis	Simple mode	23	0.0345924	0.01481	0.0290228	0.00556481	0.06362	1.0352	1.00558	1.06569
atopic dermatitis	Weighted mode	23	0.0245776	0.00703037	0.00204402	0.0107981	0.0383571	1.02488	1.01086	1.0391
atopic dermatitis	MR Egger	21	0.0164263	0.00976772	0.108993	-0.00271848	0.035571	1.01656	0.997285	1.03621	ebi-a-GCST90001957	CD33 on CD33br HLA DR+ CD14-	0.544788	0.70957	0.542
atopic dermatitis	Weighted median	21	0.0222099	0.00732737	0.00243672	0.00784828	0.0365716	1.02246	1.00788	1.03725
atopic dermatitis	Inverse variance weighted	21	0.0193281	0.00604109	0.00137693	0.0074876	0.0311687	1.01952	1.00752	1.03166
atopic dermatitis	Simple mode	21	0.0225263	0.0172715	0.206961	-0.0113258	0.0563784	1.02278	0.988738	1.058
atopic dermatitis	Weighted mode	21	0.0225263	0.00706527	0.00461772	0.00867835	0.0363742	1.02278	1.00872	1.03704
atopic dermatitis	MR Egger	27	0.0284538	0.00942581	0.00577246	0.00997923	0.0469284	1.02886	1.01003	1.04805	ebi-a-GCST90001989	CD40 on CD14- CD16+ monocyte	0.555576	0.361836	0.573
atopic dermatitis	Weighted median	27	0.0201471	0.0104135	0.0530257	-0.000263343	0.0405576	1.02035	0.999737	1.04139
atopic dermatitis	Inverse variance weighted	27	0.0221949	0.00659117	0.000758884	0.00927623	0.0351136	1.02244	1.00932	1.03574
atopic dermatitis	Simple mode	27	0.0246897	0.0145204	0.100998	-0.0037702	0.0531496	1.025	0.996237	1.05459
atopic dermatitis	Weighted mode	27	0.0223418	0.00852357	0.0144469	0.00563556	0.039048	1.02259	1.00565	1.03982
atopic dermatitis	MR Egger	18	-0.0403335	0.0346481	0.261453	-0.108244	0.0275768	0.960469	0.897409	1.02796	ebi-a-GCST90002020	CD14 on CD33br HLA DR+ CD14dim	0.0765209	0.750787	0.091
atopic dermatitis	Weighted median	18	-0.0249436	0.0182034	0.170602	-0.0606223	0.010735	0.975365	0.941179	1.01079
atopic dermatitis	Inverse variance weighted	18	-0.0302751	0.0148087	0.0409123	-0.0593001	-0.00125011	0.970179	0.942424	0.998751
atopic dermatitis	Simple mode	18	-0.0232748	0.0324742	0.483281	-0.0869243	0.0403747	0.976994	0.916747	1.0412
atopic dermatitis	Weighted mode	18	-0.0232748	0.0307344	0.459246	-0.0835142	0.0369647	0.976994	0.919878	1.03766
atopic dermatitis	MR Egger	28	-0.0233563	0.0117009	0.0564952	-0.04629	-0.000422513	0.976914	0.954765	0.999578	ebi-a-GCST90002077	SSC-A on HLA DR+ NK	0.229851	0.439546	0.271
atopic dermatitis	Weighted median	28	-0.00858981	0.011808	0.466946	-0.0317335	0.0145538	0.991447	0.968765	1.01466
atopic dermatitis	Inverse variance weighted	28	-0.0172637	0.008694	0.0470659	-0.034304	-0.000223491	0.982884	0.966278	0.999777
atopic dermatitis	Simple mode	28	-0.0134853	0.0187397	0.477946	-0.0502151	0.0232444	0.986605	0.951025	1.02352
atopic dermatitis	Weighted mode	28	-0.0134853	0.011445	0.248968	-0.0359175	0.00894684	0.986605	0.96472	1.00899
atopic dermatitis	MR Egger	16	0.0068618	0.0139737	0.630999	-0.0205267	0.0342503	1.00689	0.979683	1.03484	ebi-a-GCST90002094	CD11b on Mo MDSC	0.658637	0.101903	0.644
atopic dermatitis	Weighted median	16	0.021699	0.0124284	0.0808245	-0.00266064	0.0460585	1.02194	0.997343	1.04714
atopic dermatitis	Inverse variance weighted	16	0.0267282	0.00815265	0.00104371	0.010749	0.0427074	1.02709	1.01081	1.04363
atopic dermatitis	Simple mode	16	0.0515913	0.0198489	0.0201311	0.0126874	0.0904953	1.05295	1.01277	1.09472
atopic dermatitis	Weighted mode	16	0.0144731	0.0140482	0.319219	-0.0130612	0.0420075	1.01458	0.987024	1.0429
atopic dermatitis	MR Egger	20	0.0578565	0.0207447	0.0121196	0.0171968	0.0985162	1.05956	1.01735	1.10353	ebi-a-GCST90002097	CD11b on CD33br HLA DR+ CD14dim	0.580951	0.164039	0.622
atopic dermatitis	Weighted median	20	0.0472797	0.0143044	0.000948919	0.019243	0.0753164	1.04842	1.01943	1.07823
atopic dermatitis	Inverse variance weighted	20	0.0314934	0.0100073	0.00164924	0.0118792	0.0511077	1.03199	1.01195	1.05244
atopic dermatitis	Simple mode	20	0.0426809	0.022742	0.0759975	-0.00189337	0.0872551	1.0436	0.998108	1.09118
atopic dermatitis	Weighted mode	20	0.0459011	0.0154167	0.00773992	0.0156843	0.0761179	1.04697	1.01581	1.07909
inflammatory bowel disease	MR Egger	22	-0.023798	0.0129189	0.0803371	-0.049119	0.00152301	0.976483	0.952068	1.00152	ebi-a-GCST90001395	IgD+ CD38- %B cell	0.635986	0.283156	0.707
inflammatory bowel disease	Weighted median	22	-0.0292878	0.0175722	0.0955716	-0.0637293	0.00515371	0.971137	0.938259	1.00517
inflammatory bowel disease	Inverse variance weighted	22	-0.0302959	0.0114972	0.00841219	-0.0528305	-0.00776135	0.970158	0.948541	0.992269
inflammatory bowel disease	Simple mode	22	-0.0479264	0.0448552	0.297438	-0.135843	0.0399899	0.953204	0.87298	1.0408
inflammatory bowel disease	Weighted mode	22	-0.0239856	0.0125708	0.0701524	-0.0486244	0.00065317	0.9763	0.952539	1.00065
inflammatory bowel disease	MR Egger	18	-0.0100912	0.0384964	0.796563	-0.0855443	0.0653618	0.989959	0.918013	1.06755	ebi-a-GCST90001414	IgD- CD24- AC	0.970223	0.194277	0.978
inflammatory bowel disease	Weighted median	18	-0.0469024	0.0319281	0.141833	-0.109481	0.0156768	0.954181	0.896299	1.0158
inflammatory bowel disease	Inverse variance weighted	18	-0.0514392	0.0234659	0.0283734	-0.0974323	-0.00544607	0.949861	0.907164	0.994569
inflammatory bowel disease	Simple mode	18	-0.0759328	0.0414758	0.0847208	-0.157225	0.00535974	0.926878	0.854511	1.00537
inflammatory bowel disease	Weighted mode	18	-0.0495012	0.0340411	0.164116	-0.116222	0.0172193	0.951704	0.890278	1.01737
inflammatory bowel disease	MR Egger	25	-0.0537713	0.0240077	0.0350662	-0.100826	-0.00671622	0.947649	0.90409	0.993306	ebi-a-GCST90001447	IgD+ CD38br %B cell	0.340024	0.242937	0.349
inflammatory bowel disease	Weighted median	25	-0.028617	0.0227518	0.208468	-0.0732106	0.0159766	0.971789	0.929405	1.0161
inflammatory bowel disease	Inverse variance weighted	25	-0.0325127	0.0163244	0.0464088	-0.0645086	-0.000516763	0.96801	0.937528	0.999483
inflammatory bowel disease	Simple mode	25	-0.00696518	0.038143	0.85664	-0.0817255	0.0677951	0.993059	0.921525	1.07015
inflammatory bowel disease	Weighted mode	25	-0.0364899	0.0202914	0.0847213	-0.076261	0.00328116	0.964168	0.926574	1.00329
inflammatory bowel disease	MR Egger	8	0.0317242	0.0492813	0.543553	-0.0648672	0.128316	1.03223	0.937192	1.13691	ebi-a-GCST90001490	CD39+ activated Treg %activated Treg	0.7799	0.432239	0.81
inflammatory bowel disease	Weighted median	8	0.0609253	0.0380074	0.108938	-0.0135692	0.13542	1.06282	0.986522	1.14502
inflammatory bowel disease	Inverse variance weighted	8	0.0645841	0.030073	0.0317471	0.00564111	0.123527	1.06672	1.00566	1.13148
inflammatory bowel disease	Simple mode	8	0.0392843	0.0480532	0.440567	-0.0548999	0.133469	1.04007	0.94658	1.14279
inflammatory bowel disease	Weighted mode	8	0.0604718	0.0458386	0.228604	-0.0293718	0.150315	1.06234	0.971055	1.1622
inflammatory bowel disease	MR Egger	21	0.034176	0.0331007	0.314808	-0.0307013	0.0990534	1.03477	0.969765	1.10413	ebi-a-GCST90001513	CD4 Treg AC	0.176428	0.527915	0.266
inflammatory bowel disease	Weighted median	21	0.0379843	0.0263518	0.149463	-0.0136653	0.0896339	1.03871	0.986428	1.09377
inflammatory bowel disease	Inverse variance weighted	21	0.0507248	0.0205071	0.0133787	0.0105309	0.0909188	1.05203	1.01059	1.09518
inflammatory bowel disease	Simple mode	21	0.0565309	0.0403472	0.176508	-0.0225497	0.135611	1.05816	0.977703	1.14524
inflammatory bowel disease	Weighted mode	21	0.0380835	0.0245085	0.135894	-0.00995324	0.0861201	1.03882	0.990096	1.08994
inflammatory bowel disease	MR Egger	18	-0.0575662	0.0464623	0.233219	-0.148632	0.0334999	0.944059	0.861886	1.03407	ebi-a-GCST90001594	DP (CD4+CD8+) AC	0.950469	0.698575	0.958
inflammatory bowel disease	Weighted median	18	-0.0670573	0.0348142	0.0540856	-0.135293	0.00117846	0.935142	0.87346	1.00118
inflammatory bowel disease	Inverse variance weighted	18	-0.0730056	0.0250082	0.00350862	-0.122022	-0.0239894	0.929596	0.885129	0.976296
inflammatory bowel disease	Simple mode	18	-0.0566718	0.0496076	0.269122	-0.153903	0.0405591	0.944904	0.857355	1.04139
inflammatory bowel disease	Weighted mode	18	-0.0600345	0.0406211	0.157719	-0.139652	0.019583	0.941732	0.869661	1.01978
inflammatory bowel disease	MR Egger	22	-0.0865274	0.0541559	0.125779	-0.192673	0.0196182	0.91711	0.824752	1.01981	ebi-a-GCST90001608	DP (CD4+CD8+) %leukocyte	0.540778	0.440056	0.519
inflammatory bowel disease	Weighted median	22	-0.071832	0.0362223	0.0473579	-0.142828	-0.000836215	0.930687	0.866903	0.999164
inflammatory bowel disease	Inverse variance weighted	22	-0.0485118	0.0245812	0.0484348	-0.0966909	-0.000332665	0.952646	0.907837	0.999667
inflammatory bowel disease	Simple mode	22	-0.0390593	0.0596965	0.520022	-0.156064	0.0779459	0.961694	0.855504	1.08106
inflammatory bowel disease	Weighted mode	22	-0.0557471	0.0430046	0.208935	-0.140036	0.0285419	0.945778	0.869327	1.02895
inflammatory bowel disease	MR Egger	20	-0.0356576	0.016049	0.0393582	-0.0671136	-0.00420158	0.964971	0.935089	0.995807	ebi-a-GCST90001613	DN (CD4-CD8-) %leukocyte	0.654671	0.303232	0.678
inflammatory bowel disease	Weighted median	20	-0.0337749	0.0178503	0.0584745	-0.0687615	0.00121161	0.966789	0.933549	1.00121
inflammatory bowel disease	Inverse variance weighted	20	-0.02601	0.0132177	0.0490894	-0.0519166	-0.000103291	0.974325	0.949408	0.999897
inflammatory bowel disease	Simple mode	20	-0.0363296	0.0425745	0.404113	-0.119776	0.0471165	0.964322	0.887119	1.04824
inflammatory bowel disease	Weighted mode	20	-0.0337617	0.0156709	0.0442517	-0.0644765	-0.00304676	0.966802	0.937558	0.996958
inflammatory bowel disease	MR Egger	31	0.0296982	0.0114633	0.0148341	0.00723024	0.0521662	1.03014	1.00726	1.05355	ebi-a-GCST90001658	CD39+ CD4+ %T cell	0.316572	0.10718	0.364
inflammatory bowel disease	Weighted median	31	0.0293223	0.014917	0.0493329	8.50807e-05	0.0585596	1.02976	1.00009	1.06031
inflammatory bowel disease	Inverse variance weighted	31	0.040531	0.00970466	2.96103e-05	0.0215098	0.0595521	1.04136	1.02174	1.06136
inflammatory bowel disease	Simple mode	31	0.0823781	0.0258431	0.00334354	0.0317255	0.133031	1.08587	1.03223	1.14228
inflammatory bowel disease	Weighted mode	31	0.0344436	0.0119862	0.0073873	0.0109507	0.0579365	1.03504	1.01101	1.05965
inflammatory bowel disease	MR Egger	333	2.45538e-05	1.40871e-05	0.082261	-3.05679e-06	5.21645e-05	1.00002	0.999997	1.00005	ebi-a-GCST90001695	CD45RA- CD28- CD8br AC	0.0808271	0.941715	0.079
inflammatory bowel disease	Weighted median	333	1.94652e-05	1.53866e-05	0.205846	-1.06926e-05	4.96229e-05	1.00002	0.999989	1.00005
inflammatory bowel disease	Inverse variance weighted	333	2.5297e-05	9.74686e-06	0.00944805	6.19317e-06	4.44008e-05	1.00003	1.00001	1.00004
inflammatory bowel disease	Simple mode	333	1.52935e-05	2.95659e-05	0.605313	-4.26557e-05	7.32428e-05	1.00002	0.999957	1.00007
inflammatory bowel disease	Weighted mode	333	1.52935e-05	1.82467e-05	0.402546	-2.04699e-05	5.1057e-05	1.00002	0.99998	1.00005
inflammatory bowel disease	MR Egger	25	0.0194306	0.0108635	0.0868592	-0.00186191	0.0407231	1.01962	0.99814	1.04156	ebi-a-GCST90001725	CD19 on IgD+ CD24-	0.632495	0.518562	0.594
inflammatory bowel disease	Weighted median	25	0.0278192	0.0138474	0.0445395	0.000678211	0.0549601	1.02821	1.00068	1.0565
inflammatory bowel disease	Inverse variance weighted	25	0.023126	0.00928704	0.0127696	0.00492335	0.0413286	1.0234	1.00494	1.04219
inflammatory bowel disease	Simple mode	25	0.0314077	0.0309627	0.320524	-0.0292793	0.0920947	1.03191	0.971145	1.09647
inflammatory bowel disease	Weighted mode	25	0.0249049	0.0117294	0.0442365	0.00191526	0.0478945	1.02522	1.00192	1.04906
inflammatory bowel disease	MR Egger	24	0.0160449	0.011105	0.162599	-0.00572095	0.0378107	1.01617	0.994295	1.03853	ebi-a-GCST90001730	CD19 on IgD+ CD38dim	0.655259	0.304469	0.599
inflammatory bowel disease	Weighted median	24	0.0227013	0.013987	0.104584	-0.00471331	0.0501159	1.02296	0.995298	1.05139
inflammatory bowel disease	Inverse variance weighted	24	0.0224541	0.00928243	0.0155636	0.00426056	0.0406477	1.02271	1.00427	1.04149
inflammatory bowel disease	Simple mode	24	0.0298596	0.0305854	0.339089	-0.0300878	0.089807	1.03031	0.97036	1.09396
inflammatory bowel disease	Weighted mode	24	0.0209717	0.0113729	0.0781032	-0.00131917	0.0432626	1.02119	0.998682	1.04421
inflammatory bowel disease	MR Egger	27	-0.0266336	0.042851	0.53987	-0.110622	0.0573542	0.973718	0.895278	1.05903	ebi-a-GCST90001740	CD19 on sw mem	0.162554	0.260821	0.166
inflammatory bowel disease	Weighted median	27	-0.0177451	0.0330891	0.591763	-0.0825997	0.0471094	0.982411	0.92072	1.04824
inflammatory bowel disease	Inverse variance weighted	27	-0.0682351	0.0231365	0.0031855	-0.113583	-0.0228877	0.934041	0.89263	0.977372
inflammatory bowel disease	Simple mode	27	-0.0161188	0.048303	0.741282	-0.110793	0.0785551	0.98401	0.895124	1.08172
inflammatory bowel disease	Weighted mode	27	-0.0186816	0.0284599	0.517322	-0.0744631	0.0370998	0.981492	0.928242	1.0378
inflammatory bowel disease	MR Egger	27	0.0173136	0.0109218	0.125482	-0.0040931	0.0387202	1.01746	0.995915	1.03948	ebi-a-GCST90001741	CD19 on IgD+	0.434005	0.289351	0.424
inflammatory bowel disease	Weighted median	27	0.0237647	0.0148009	0.108357	-0.00524515	0.0527745	1.02405	0.994769	1.05419
inflammatory bowel disease	Inverse variance weighted	27	0.0236504	0.00925097	0.0105723	0.00551846	0.0417823	1.02393	1.00553	1.04267
inflammatory bowel disease	Simple mode	27	0.0378962	0.0316065	0.241343	-0.0240526	0.0998449	1.03862	0.976234	1.105
inflammatory bowel disease	Weighted mode	27	0.0221995	0.0112434	0.0590421	0.000162408	0.0442366	1.02245	1.00016	1.04523
inflammatory bowel disease	MR Egger	20	-0.0516154	0.0293946	0.0960981	-0.109229	0.00599794	0.949694	0.896525	1.00602	ebi-a-GCST90001797	CD27 on CD20- CD38-	0.387013	0.687197	0.371
inflammatory bowel disease	Weighted median	20	-0.0280684	0.0343957	0.414475	-0.095484	0.0393472	0.972322	0.908933	1.04013
inflammatory bowel disease	Inverse variance weighted	20	-0.0435467	0.0213182	0.0410823	-0.0853304	-0.00176298	0.957388	0.918209	0.998239
inflammatory bowel disease	Simple mode	20	-0.0767704	0.0607368	0.221523	-0.195815	0.0422737	0.926102	0.822165	1.04318
inflammatory bowel disease	Weighted mode	20	-0.0277197	0.0306015	0.376371	-0.0876987	0.0322593	0.972661	0.916037	1.03279
inflammatory bowel disease	MR Egger	18	0.0173143	0.0311793	0.586361	-0.0437972	0.0784258	1.01747	0.957148	1.08158	ebi-a-GCST90001810	CD38 on CD3- CD19-	0.500425	0.469642	0.464
inflammatory bowel disease	Weighted median	18	0.0296219	0.02495	0.23513	-0.0192802	0.0785239	1.03006	0.980904	1.08169
inflammatory bowel disease	Inverse variance weighted	18	0.036506	0.0173408	0.0352729	0.00251808	0.070494	1.03718	1.00252	1.07304
inflammatory bowel disease	Simple mode	18	0.013775	0.0436994	0.75643	-0.0718759	0.0994258	1.01387	0.930646	1.10454
inflammatory bowel disease	Weighted mode	18	0.0171977	0.0390594	0.66527	-0.0593588	0.0937542	1.01735	0.942369	1.09829
inflammatory bowel disease	MR Egger	15	0.0553801	0.0612936	0.382686	-0.0647553	0.175516	1.05694	0.937297	1.19186	ebi-a-GCST90001831	CD62L on CD62L+ myeloid DC	0.581109	0.807686	0.565
inflammatory bowel disease	Weighted median	15	0.0688087	0.0360958	0.056614	-0.00193909	0.139557	1.07123	0.998063	1.14976
inflammatory bowel disease	Inverse variance weighted	15	0.0692163	0.0255922	0.00683906	0.0190555	0.119377	1.07167	1.01924	1.12679
inflammatory bowel disease	Simple mode	15	0.0874281	0.057522	0.150793	-0.025315	0.200171	1.09136	0.975003	1.22161
inflammatory bowel disease	Weighted mode	15	0.11454	0.0554107	0.0577333	0.00593525	0.223145	1.12136	1.00595	1.25
inflammatory bowel disease	MR Egger	20	-0.0370551	0.0230994	0.126081	-0.0823299	0.00821969	0.963623	0.920968	1.00825	ebi-a-GCST90001855	CD3 on secreting Treg	0.957501	0.703465	0.958
inflammatory bowel disease	Weighted median	20	-0.0258694	0.0203588	0.203845	-0.0657726	0.0140338	0.974462	0.936344	1.01413
inflammatory bowel disease	Inverse variance weighted	20	-0.0301382	0.0146201	0.0392623	-0.0587936	-0.00148288	0.970311	0.942901	0.998518
inflammatory bowel disease	Simple mode	20	-0.0324294	0.0315876	0.317479	-0.0943411	0.0294822	0.968091	0.909972	1.02992
inflammatory bowel disease	Weighted mode	20	-0.0360051	0.0194469	0.0797109	-0.0741212	0.00211087	0.964635	0.928559	1.00211
inflammatory bowel disease	MR Egger	20	0.0623246	0.0381592	0.11978	-0.0124675	0.137117	1.06431	0.98761	1.14696	ebi-a-GCST90001968	FSC-A on B cell	0.910694	0.596601	0.917
inflammatory bowel disease	Weighted median	20	0.0666491	0.0303542	0.0281124	0.0071549	0.126143	1.06892	1.00718	1.13444
inflammatory bowel disease	Inverse variance weighted	20	0.0450715	0.0207581	0.0299106	0.00438562	0.0857574	1.0461	1.0044	1.08954
inflammatory bowel disease	Simple mode	20	0.0611774	0.047617	0.214312	-0.032152	0.154507	1.06309	0.968359	1.16708
inflammatory bowel disease	Weighted mode	20	0.0735493	0.0330765	0.0385003	0.00871929	0.138379	1.07632	1.00876	1.14841
inflammatory bowel disease	MR Egger	21	-0.0872769	0.0370968	0.0295676	-0.159987	-0.0145671	0.916423	0.852155	0.985538	ebi-a-GCST90001991	HLA DR on CD14+ monocyte	0.0886115	0.979129	0.105
inflammatory bowel disease	Weighted median	21	-0.111023	0.0218435	3.72234e-07	-0.153836	-0.0682094	0.894918	0.857413	0.934065
inflammatory bowel disease	Inverse variance weighted	21	-0.0881176	0.0187586	2.63428e-06	-0.124884	-0.0513507	0.915653	0.882599	0.949945
inflammatory bowel disease	Simple mode	21	-0.0826188	0.0575482	0.16656	-0.195413	0.0301757	0.920702	0.822495	1.03064
inflammatory bowel disease	Weighted mode	21	-0.114617	0.0205196	1.81636e-05	-0.154836	-0.0743987	0.891707	0.856556	0.928301
inflammatory bowel disease	MR Egger	14	0.0686889	0.0648695	0.310505	-0.0584553	0.195833	1.0711	0.94322	1.21632	ebi-a-GCST90002014	CCR2 on CD62L+ myeloid DC	0.0732245	0.892934	0.099
inflammatory bowel disease	Weighted median	14	0.0722219	0.0306904	0.0186104	0.0120688	0.132375	1.07489	1.01214	1.14154
inflammatory bowel disease	Inverse variance weighted	14	0.0607817	0.0288441	0.0350961	0.00424725	0.117316	1.06267	1.00426	1.12447
inflammatory bowel disease	Simple mode	14	0.0896733	0.053641	0.11846	-0.015463	0.19481	1.09382	0.984656	1.21508
inflammatory bowel disease	Weighted mode	14	0.0753531	0.0388874	0.0746869	-0.000866074	0.151572	1.07826	0.999134	1.16366
inflammatory bowel disease	MR Egger	22	-0.00662772	0.0274467	0.811645	-0.0604233	0.0471678	0.993394	0.941366	1.0483	ebi-a-GCST90002073	SSC-A on monocyte	0.154694	0.0626236	0.151
inflammatory bowel disease	Weighted median	22	-0.0214906	0.0223655	0.336612	-0.0653271	0.0223458	0.978739	0.936761	1.0226
inflammatory bowel disease	Inverse variance weighted	22	-0.0504087	0.0172083	0.00339699	-0.0841369	-0.0166804	0.950841	0.919305	0.983458
inflammatory bowel disease	Simple mode	22	-0.0277438	0.0374072	0.466501	-0.101062	0.0455743	0.972637	0.903877	1.04663
inflammatory bowel disease	Weighted mode	22	-0.0160546	0.0243418	0.516712	-0.0637645	0.0316553	0.984074	0.938226	1.03216
inflammatory bowel disease	MR Egger	22	-0.0535581	0.0305758	0.0951553	-0.113487	0.00637044	0.947851	0.892716	1.00639	ebi-a-GCST90002074	SSC-A on CD14+ monocyte	0.638195	0.763266	0.526
inflammatory bowel disease	Weighted median	22	-0.0343222	0.0278302	0.217475	-0.0888694	0.020225	0.96626	0.914965	1.02043
inflammatory bowel disease	Inverse variance weighted	22	-0.0608944	0.0189095	0.00128055	-0.0979571	-0.0238318	0.940923	0.906688	0.97645
inflammatory bowel disease	Simple mode	22	-0.0395587	0.0570503	0.495657	-0.151377	0.0722599	0.961214	0.859523	1.07493
inflammatory bowel disease	Weighted mode	22	-0.0226849	0.0314148	0.478191	-0.0842579	0.038888	0.97757	0.919194	1.03965
lupus erythematosus	MR Egger	18	-0.0899136	0.0658972	0.19131	-0.219072	0.0392449	0.91401	0.803264	1.04003	ebi-a-GCST90001921	CD45 on HLA DR+ CD8br	0.609468	0.138538	0.659
lupus erythematosus	Weighted median	18	-0.122836	0.0736997	0.0955721	-0.267287	0.0216154	0.884409	0.765453	1.02185
lupus erythematosus	Inverse variance weighted	18	-0.152467	0.0522748	0.00353829	-0.254925	-0.050008	0.858587	0.774974	0.951222
lupus erythematosus	Simple mode	18	-0.099015	0.112715	0.391945	-0.319937	0.121907	0.905729	0.726195	1.12965
lupus erythematosus	Weighted mode	18	-0.119155	0.0671118	0.0937243	-0.250694	0.0123842	0.88767	0.77826	1.01246
lupus erythematosus	MR Egger	19	0.179259	0.0772832	0.0330721	0.0277838	0.330734	1.19633	1.02817	1.39199	ebi-a-GCST90001928	CD127 on CD28+ CD45RA- CD8br	0.597972	0.645492	0.671
lupus erythematosus	Weighted median	19	0.125609	0.0820858	0.125964	-0.0352793	0.286497	1.13384	0.965336	1.33175
lupus erythematosus	Inverse variance weighted	19	0.153767	0.054863	0.00506703	0.0462353	0.261298	1.16622	1.04732	1.29861
lupus erythematosus	Simple mode	19	0.163338	0.120254	0.191158	-0.07236	0.399036	1.17743	0.930196	1.49039
lupus erythematosus	Weighted mode	19	0.138888	0.0755738	0.0826582	-0.00923625	0.287013	1.149	0.990806	1.33244
lupus erythematosus	MR Egger	22	-0.0938814	0.0640337	0.158161	-0.219387	0.0316246	0.910391	0.803011	1.03213	ebi-a-GCST90001710	BAFF-R on IgD- CD24-	0.862159	0.440017	0.903
lupus erythematosus	Weighted median	22	-0.121452	0.0581878	0.036867	-0.2355	-0.00740348	0.885634	0.790176	0.992624
lupus erythematosus	Inverse variance weighted	22	-0.126888	0.0484276	0.00878903	-0.221806	-0.0319696	0.880833	0.801071	0.968536
lupus erythematosus	Simple mode	22	-0.175902	0.124764	0.173214	-0.420438	0.0686345	0.8387	0.656759	1.07104
lupus erythematosus	Weighted mode	22	-0.115935	0.0598434	0.0662755	-0.233228	0.00135835	0.890533	0.791973	1.00136
lupus erythematosus	MR Egger	25	0.0662221	0.0547347	0.238616	-0.0410579	0.173502	1.06846	0.959774	1.18946	ebi-a-GCST90001834	CD62L on monocyte	0.452442	0.236574	0.44
lupus erythematosus	Weighted median	25	0.0507424	0.0619638	0.412841	-0.0707067	0.172192	1.05205	0.931735	1.18791
lupus erythematosus	Inverse variance weighted	25	0.109274	0.0418647	0.00904987	0.027219	0.191329	1.11547	1.02759	1.21086
lupus erythematosus	Simple mode	25	0.000816238	0.113886	0.994341	-0.2224	0.224032	1.00082	0.800595	1.25111
lupus erythematosus	Weighted mode	25	0.0583768	0.0515126	0.268303	-0.042588	0.159342	1.06011	0.958306	1.17274
lupus erythematosus	MR Egger	30	0.0686442	0.141919	0.63237	-0.209517	0.346805	1.07106	0.810976	1.41454	ebi-a-GCST90001637	DN (CD4-CD8-) NKT %T cell	0.398968	0.324253	0.438
lupus erythematosus	Weighted median	30	0.0939975	0.112615	0.403899	-0.126728	0.314723	1.09856	0.880973	1.36988
lupus erythematosus	Inverse variance weighted	30	0.190537	0.0733846	0.00942	0.0467036	0.334371	1.2099	1.04781	1.39706
lupus erythematosus	Simple mode	30	0.201202	0.171971	0.251536	-0.135861	0.538264	1.22287	0.872964	1.71303
lupus erythematosus	Weighted mode	30	0.137142	0.128198	0.293548	-0.114126	0.388411	1.14699	0.892145	1.47464
lupus erythematosus	MR Egger	22	-0.112447	0.0784112	0.167003	-0.266133	0.0412388	0.893645	0.766337	1.0421	ebi-a-GCST90001857	CD3 on activated & secreting Treg	0.965821	0.79336	0.978
lupus erythematosus	Weighted median	22	-0.117109	0.0681326	0.0856438	-0.250649	0.016431	0.889488	0.778296	1.01657
lupus erythematosus	Inverse variance weighted	22	-0.128462	0.0500931	0.0103337	-0.226644	-0.0302792	0.879447	0.797204	0.970175
lupus erythematosus	Simple mode	22	-0.147001	0.0959277	0.140347	-0.335019	0.0410171	0.863293	0.715324	1.04187
lupus erythematosus	Weighted mode	22	-0.11364	0.0680096	0.109571	-0.246939	0.0196588	0.892579	0.781189	1.01985
lupus erythematosus	MR Egger	20	-0.0930697	0.0814522	0.268164	-0.252716	0.0665767	0.91113	0.776688	1.06884	ebi-a-GCST90001855	CD3 on secreting Treg	0.46652	0.581953	0.549
lupus erythematosus	Weighted median	20	-0.110149	0.0676513	0.103486	-0.242745	0.0224477	0.895701	0.784471	1.0227
lupus erythematosus	Inverse variance weighted	20	-0.12839	0.0508895	0.0116384	-0.228134	-0.0286469	0.87951	0.796018	0.97176
lupus erythematosus	Simple mode	20	-0.131547	0.102818	0.216155	-0.333072	0.0699768	0.876738	0.716719	1.07248
lupus erythematosus	Weighted mode	20	-0.101638	0.068482	0.154167	-0.235863	0.0325862	0.903356	0.789889	1.03312
lupus erythematosus	MR Egger	12	0.171454	0.229607	0.472421	-0.278577	0.621484	1.18703	0.75686	1.86169	ebi-a-GCST90001657	CD28+ DN (CD4-CD8-) AC	0.260735	0.353195	0.295
lupus erythematosus	Weighted median	12	0.26162	0.195786	0.181466	-0.122121	0.645361	1.29903	0.885041	1.90668
lupus erythematosus	Inverse variance weighted	12	0.348244	0.140202	0.0129962	0.0734481	0.623039	1.41658	1.07621	1.86459
lupus erythematosus	Simple mode	12	0.638211	0.371841	0.114088	-0.090598	1.36702	1.89309	0.913385	3.92364
lupus erythematosus	Weighted mode	12	0.217371	0.199127	0.298332	-0.172917	0.60766	1.24281	0.841207	1.83613
lupus erythematosus	MR Egger	28	-0.138515	0.0712309	0.0627169	-0.278127	0.00109766	0.87065	0.7572	1.0011	ebi-a-GCST90002006	CD64 on monocyte	0.683564	0.604662	0.68
lupus erythematosus	Weighted median	28	-0.146109	0.066308	0.02756	-0.276073	-0.0161456	0.864063	0.758758	0.983984
lupus erythematosus	Inverse variance weighted	28	-0.109834	0.0455957	0.0160017	-0.199202	-0.0204669	0.895983	0.819385	0.979741
lupus erythematosus	Simple mode	28	-0.0948872	0.100928	0.355478	-0.292706	0.102932	0.909476	0.746241	1.10842
lupus erythematosus	Weighted mode	28	-0.130036	0.0686341	0.0688997	-0.264558	0.00448728	0.878064	0.767545	1.0045
lupus erythematosus	MR Egger	20	-0.11646	0.0457947	0.0203924	-0.206218	-0.0267022	0.890066	0.813656	0.973651	ebi-a-GCST90001815	CD38 on IgD- CD38dim	0.916139	0.328862	0.915
lupus erythematosus	Weighted median	20	-0.0546042	0.051022	0.284525	-0.154607	0.0453989	0.94686	0.856752	1.04645
lupus erythematosus	Inverse variance weighted	20	-0.0913126	0.0383319	0.0172114	-0.166443	-0.0161822	0.912732	0.846671	0.983948
lupus erythematosus	Simple mode	20	-0.135085	0.0752161	0.0884207	-0.282509	0.0123382	0.873641	0.75389	1.01241
lupus erythematosus	Weighted mode	20	-0.0770208	0.0462622	0.112342	-0.167695	0.0136531	0.925871	0.845612	1.01375
lupus erythematosus	MR Egger	34	-0.15133	0.0994707	0.137992	-0.346293	0.0436322	0.859564	0.707305	1.0446	ebi-a-GCST90001621	NKT AC	0.914906	0.865444	0.927
lupus erythematosus	Weighted median	34	-0.0587434	0.0826069	0.47701	-0.220653	0.103166	0.942949	0.801995	1.10868
lupus erythematosus	Inverse variance weighted	34	-0.137585	0.0584742	0.0186268	-0.252195	-0.0229756	0.87146	0.777094	0.977286
lupus erythematosus	Simple mode	34	-0.0694376	0.138769	0.620126	-0.341424	0.202549	0.932918	0.710757	1.22452
lupus erythematosus	Weighted mode	34	-0.0426841	0.0983174	0.667008	-0.235386	0.150018	0.958214	0.790266	1.16186
lupus erythematosus	MR Egger	24	-0.111023	0.0595976	0.0758852	-0.227835	0.00578777	0.894918	0.796256	1.0058	ebi-a-GCST90001720	BAFF-R on transitional	0.714699	0.831386	0.748
lupus erythematosus	Weighted median	24	-0.129751	0.0578533	0.0249123	-0.243144	-0.0163586	0.878314	0.784159	0.983775
lupus erythematosus	Inverse variance weighted	24	-0.102336	0.043889	0.0197166	-0.188358	-0.0163135	0.902726	0.828318	0.983819
lupus erythematosus	Simple mode	24	-0.143678	0.108588	0.198788	-0.35651	0.0691535	0.866166	0.700115	1.0716
lupus erythematosus	Weighted mode	24	-0.13111	0.0554087	0.0267712	-0.239711	-0.0225093	0.877121	0.786855	0.977742
lupus erythematosus	MR Egger	27	-0.0741232	0.0567056	0.203055	-0.185266	0.0370199	0.928557	0.830883	1.03771	ebi-a-GCST90001708	BAFF-R on IgD+ CD38br	0.735869	0.61317	0.773
lupus erythematosus	Weighted median	27	-0.119846	0.0557124	0.0314644	-0.229042	-0.0106494	0.887057	0.795295	0.989407
lupus erythematosus	Inverse variance weighted	27	-0.0943723	0.0406347	0.0202085	-0.174016	-0.0147282	0.909944	0.840283	0.98538
lupus erythematosus	Simple mode	27	-0.0708491	0.0903871	0.440216	-0.248008	0.106309	0.931602	0.780354	1.11217
lupus erythematosus	Weighted mode	27	-0.107535	0.0508392	0.0441532	-0.20718	-0.00789003	0.898045	0.812874	0.992141
lupus erythematosus	MR Egger	24	0.13831	0.0708267	0.063682	-0.000510352	0.27713	1.14833	0.99949	1.31934	ebi-a-GCST90001790	CD25 on memory B cell	0.550456	0.684355	0.592
lupus erythematosus	Weighted median	24	0.0972493	0.0833706	0.243424	-0.066157	0.260656	1.10214	0.935984	1.29778
lupus erythematosus	Inverse variance weighted	24	0.118616	0.0522594	0.0232226	0.0161875	0.221044	1.12594	1.01632	1.24738
lupus erythematosus	Simple mode	24	0.195801	0.143305	0.185048	-0.0850769	0.476679	1.21628	0.918442	1.61072
lupus erythematosus	Weighted mode	24	0.11031	0.0711407	0.134653	-0.029126	0.249746	1.11662	0.971294	1.2837
lupus erythematosus	MR Egger	21	0.29818	0.129987	0.0333652	0.0434058	0.552954	1.3474	1.04436	1.73838	ebi-a-GCST90001906	CD86 on granulocyte	0.816974	0.243163	0.807
lupus erythematosus	Weighted median	21	0.184019	0.106654	0.0844578	-0.0250224	0.39306	1.20204	0.975288	1.48151
lupus erythematosus	Inverse variance weighted	21	0.170544	0.0752929	0.0235079	0.0229702	0.318118	1.18595	1.02324	1.37454
lupus erythematosus	Simple mode	21	0.0689378	0.200767	0.734901	-0.324565	0.462441	1.07137	0.722842	1.58795
lupus erythematosus	Weighted mode	21	0.275801	0.159183	0.0985609	-0.0361983	0.587799	1.31759	0.964449	1.80002
lupus erythematosus	MR Egger	17	-0.152424	0.140359	0.294644	-0.427527	0.12268	0.858625	0.65212	1.13052	ebi-a-GCST90002057	CD8 on TD CD8br	0.21451	0.808514	0.24
lupus erythematosus	Weighted median	17	-0.18356	0.105554	0.0820331	-0.390447	0.0233265	0.832302	0.676755	1.0236
lupus erythematosus	Inverse variance weighted	17	-0.180492	0.07972	0.0235694	-0.336743	-0.024241	0.834859	0.714092	0.97605
lupus erythematosus	Simple mode	17	-0.0747129	0.178124	0.680469	-0.423835	0.274409	0.92801	0.654532	1.31575
lupus erythematosus	Weighted mode	17	-0.17502	0.108044	0.124792	-0.386786	0.0367452	0.83944	0.679236	1.03743
lupus erythematosus	MR Egger	26	0.00814714	0.144252	0.955428	-0.274586	0.29088	1.00818	0.759887	1.3376	ebi-a-GCST90001785	CD25 on IgD- CD24-	0.372736	0.173599	0.411
lupus erythematosus	Weighted median	26	0.094929	0.114718	0.407955	-0.129918	0.319776	1.09958	0.878167	1.37682
lupus erythematosus	Inverse variance weighted	26	0.178216	0.0796124	0.0251855	0.0221757	0.334256	1.19508	1.02242	1.3969
lupus erythematosus	Simple mode	26	0.108096	0.166968	0.523269	-0.219161	0.435354	1.11416	0.803192	1.54551
lupus erythematosus	Weighted mode	26	0.0843053	0.130974	0.525643	-0.172403	0.341013	1.08796	0.84164	1.40637
lupus erythematosus	MR Egger	24	0.0719605	0.0412068	0.0947042	-0.00880477	0.152726	1.07461	0.991234	1.16501	ebi-a-GCST90001792	CD25 on unsw mem	0.380599	0.88839	0.494
lupus erythematosus	Weighted median	24	0.0558665	0.0444077	0.208378	-0.0311725	0.142906	1.05746	0.969308	1.15362
lupus erythematosus	Inverse variance weighted	24	0.0750891	0.0340703	0.0275284	0.00831119	0.141867	1.07798	1.00835	1.15242
lupus erythematosus	Simple mode	24	0.188721	0.114345	0.112442	-0.0353952	0.412837	1.2077	0.965224	1.5111
lupus erythematosus	Weighted mode	24	0.0657342	0.0405516	0.118647	-0.0137468	0.145215	1.06794	0.986347	1.15629
lupus erythematosus	MR Egger	26	-0.0227374	0.0866738	0.795303	-0.192618	0.147143	0.977519	0.824797	1.15852	ebi-a-GCST90001854	CD3 on CD39+ activated Treg	0.459237	0.237249	0.524
lupus erythematosus	Weighted median	26	-0.121323	0.0744472	0.103175	-0.26724	0.0245933	0.885748	0.76549	1.0249
lupus erythematosus	Inverse variance weighted	26	-0.108026	0.0506705	0.0330131	-0.20734	-0.00871149	0.897605	0.812743	0.991326
lupus erythematosus	Simple mode	26	-0.127255	0.10952	0.256236	-0.341914	0.0874042	0.880509	0.710409	1.09134
lupus erythematosus	Weighted mode	26	-0.0976748	0.0709588	0.180871	-0.236754	0.0414045	0.906944	0.789185	1.04227
lupus erythematosus	MR Egger	22	-0.0777592	0.0517017	0.14821	-0.179095	0.023576	0.925187	0.836027	1.02386	ebi-a-GCST90001704	BAFF-R on IgD+ CD24-	0.851198	0.987066	0.867
lupus erythematosus	Weighted median	22	-0.0884492	0.0533018	0.0970341	-0.192921	0.0160222	0.91535	0.824547	1.01615
lupus erythematosus	Inverse variance weighted	22	-0.0783002	0.0398387	0.0493647	-0.156384	-0.000216251	0.924687	0.855231	0.999784
lupus erythematosus	Simple mode	22	-0.0686576	0.0824751	0.414514	-0.230309	0.0929936	0.933646	0.794288	1.09745
lupus erythematosus	Weighted mode	22	-0.0931746	0.0513645	0.0839952	-0.193849	0.00749988	0.911034	0.823782	1.00753
lupus erythematosus	MR Egger	15	-0.411688	0.171646	0.032177	-0.748115	-0.0752619	0.662531	0.473258	0.927501	ebi-a-GCST90001713	BAFF-R on IgD- CD38br	0.261036	0.149617	0.311
lupus erythematosus	Weighted median	15	-0.304657	0.117457	0.00949297	-0.534872	-0.0744408	0.737377	0.585744	0.928262
lupus erythematosus	Inverse variance weighted	15	-0.190593	0.0972058	0.0499122	-0.381116	-6.96082e-05	0.826469	0.683098	0.99993
lupus erythematosus	Simple mode	15	-0.304371	0.171379	0.0974619	-0.640274	0.0315329	0.737587	0.527148	1.03204
lupus erythematosus	Weighted mode	15	-0.319252	0.119103	0.0179292	-0.552694	-0.0858098	0.726693	0.575398	0.917769
multiple sclerosis	MR Egger	17	-0.0763821	0.0338014	0.0391489	-0.142633	-0.0101313	0.926462	0.867072	0.98992	ebi-a-GCST90001443	CD20- %lymphocyte	0.787664	0.293717	0.758
multiple sclerosis	Weighted median	17	-0.066168	0.0326256	0.0425498	-0.130114	-0.00222186	0.935974	0.877995	0.997781
multiple sclerosis	Inverse variance weighted	17	-0.0544986	0.0271675	0.0448539	-0.107747	-0.00125031	0.94696	0.897855	0.99875
multiple sclerosis	Simple mode	17	-0.0478746	0.10241	0.646459	-0.248597	0.152848	0.953253	0.779894	1.16515
multiple sclerosis	Weighted mode	17	-0.0648909	0.0299103	0.0454495	-0.123515	-0.00626675	0.93717	0.883808	0.993753
multiple sclerosis	MR Egger	29	-0.044105	0.041793	0.300631	-0.126019	0.0378093	0.956854	0.881598	1.03853	ebi-a-GCST90001723	CD19 on CD24+ CD27+	0.669843	0.290281	0.71
multiple sclerosis	Weighted median	29	-0.0612865	0.040956	0.13455	-0.14156	0.0189873	0.940554	0.868003	1.01917
multiple sclerosis	Inverse variance weighted	29	-0.0758912	0.0296358	0.0104433	-0.133977	-0.0178051	0.926917	0.87461	0.982353
multiple sclerosis	Simple mode	29	-0.0752747	0.0721808	0.305933	-0.216749	0.0661998	0.927489	0.805132	1.06844
multiple sclerosis	Weighted mode	29	-0.0514759	0.0411805	0.221645	-0.13219	0.029238	0.949827	0.876175	1.02967
multiple sclerosis	MR Egger	26	-0.106221	0.0449894	0.0266856	-0.1944	-0.0180417	0.899226	0.823328	0.98212	ebi-a-GCST90001742	CD19 on transitional	0.253179	0.834789	0.34
multiple sclerosis	Weighted median	26	-0.105018	0.0435672	0.015931	-0.19041	-0.0196267	0.900308	0.82662	0.980565
multiple sclerosis	Inverse variance weighted	26	-0.099732	0.0321825	0.00194208	-0.16281	-0.0366543	0.90508	0.849753	0.964009
multiple sclerosis	Simple mode	26	-0.0784101	0.0743139	0.301461	-0.224065	0.0672452	0.924585	0.799263	1.06956
multiple sclerosis	Weighted mode	26	-0.093201	0.0420542	0.0360059	-0.175627	-0.0107748	0.91101	0.838931	0.989283
multiple sclerosis	MR Egger	20	0.0497434	0.0900439	0.587445	-0.126743	0.226229	1.051	0.88096	1.25386	ebi-a-GCST90001774	CD24 on transitional	0.657599	0.471026	0.68
multiple sclerosis	Weighted median	20	0.0536387	0.0689094	0.436337	-0.0814237	0.188701	1.0551	0.921803	1.20768
multiple sclerosis	Inverse variance weighted	20	0.105594	0.0485224	0.0295404	0.0104904	0.200698	1.11137	1.01055	1.22226
multiple sclerosis	Simple mode	20	0.0136069	0.112925	0.905356	-0.207726	0.234939	1.0137	0.81243	1.26483
multiple sclerosis	Weighted mode	20	0.0284416	0.0937152	0.764815	-0.15524	0.212123	1.02885	0.85621	1.2363
multiple sclerosis	MR Egger	20	-0.059061	0.0743429	0.437289	-0.204773	0.0866512	0.942649	0.814832	1.09052	ebi-a-GCST90001789	CD25 on IgD- CD38dim	0.0870019	0.540451	0.107
multiple sclerosis	Weighted median	20	-0.0998591	0.0632557	0.114415	-0.22384	0.0241221	0.904965	0.799443	1.02442
multiple sclerosis	Inverse variance weighted	20	-0.0941839	0.0477801	0.0487017	-0.187833	-0.000534844	0.910115	0.828753	0.999465
multiple sclerosis	Simple mode	20	-0.0239895	0.0900308	0.792756	-0.20045	0.152471	0.976296	0.818362	1.16471
multiple sclerosis	Weighted mode	20	-0.0769193	0.062251	0.231656	-0.198931	0.0450927	0.925965	0.819606	1.04612
multiple sclerosis	MR Egger	23	0.0519008	0.052431	0.333498	-0.050864	0.154666	1.05327	0.950408	1.16727	ebi-a-GCST90001801	CD27 on IgD+ CD38- unsw mem	0.155144	0.777775	0.131
multiple sclerosis	Weighted median	23	0.0628042	0.0439442	0.152953	-0.0233265	0.148935	1.06482	0.976943	1.1606
multiple sclerosis	Inverse variance weighted	23	0.0643792	0.0284339	0.0235636	0.00864876	0.12011	1.0665	1.00869	1.12762
multiple sclerosis	Simple mode	23	0.0117187	0.059221	0.844956	-0.104355	0.127792	1.01179	0.900906	1.13632
multiple sclerosis	Weighted mode	23	0.0339638	0.0510494	0.512766	-0.066093	0.134021	1.03455	0.936044	1.14342
multiple sclerosis	MR Egger	22	-0.0819462	0.0465605	0.0936965	-0.173205	0.00931252	0.921322	0.840965	1.00936	ebi-a-GCST90001904	CD86 on CD62L+ myeloid DC	0.963031	0.705841	0.98
multiple sclerosis	Weighted median	22	-0.0631371	0.0477157	0.185771	-0.15666	0.0303857	0.938815	0.854995	1.03085
multiple sclerosis	Inverse variance weighted	22	-0.0689672	0.0319195	0.0307216	-0.13153	-0.00640496	0.933357	0.876753	0.993616
multiple sclerosis	Simple mode	22	-0.115033	0.0677588	0.10434	-0.24784	0.0177745	0.891337	0.780485	1.01793
multiple sclerosis	Weighted mode	22	-0.074055	0.0421669	0.0936231	-0.156702	0.00859207	0.928621	0.854959	1.00863
multiple sclerosis	MR Egger	20	0.119819	0.0869338	0.18501	-0.0505714	0.290209	1.12729	0.950686	1.33671	ebi-a-GCST90001976	FSC-A on NKT	0.295541	0.748077	0.363
multiple sclerosis	Weighted median	20	0.0748645	0.0721848	0.299679	-0.0666177	0.216347	1.07774	0.935553	1.24153
multiple sclerosis	Inverse variance weighted	20	0.096722	0.0492208	0.049407	0.000249202	0.193195	1.10155	1.00025	1.21312
multiple sclerosis	Simple mode	20	0.00778824	0.119815	0.948851	-0.22705	0.242627	1.00782	0.796881	1.27459
multiple sclerosis	Weighted mode	20	0.0670762	0.0687862	0.341743	-0.0677447	0.201897	1.06938	0.934499	1.22372
multiple sclerosis	MR Egger	10	0.237994	0.237052	0.344788	-0.226629	0.702617	1.2687	0.797217	2.01903	ebi-a-GCST90002044	CD45 on CD33dim HLA DR+ CD11b-	0.0991515	0.686576	0.105
multiple sclerosis	Weighted median	10	0.0888334	0.0845477	0.293401	-0.0768801	0.254547	1.0929	0.926001	1.28988
multiple sclerosis	Inverse variance weighted	10	0.143723	0.0704027	0.0412075	0.00573335	0.281712	1.15456	1.00575	1.3254
multiple sclerosis	Simple mode	10	0.0659749	0.149423	0.669246	-0.226894	0.358843	1.0682	0.797006	1.43167
multiple sclerosis	Weighted mode	10	0.0482146	0.11025	0.672185	-0.167876	0.264305	1.0494	0.845459	1.30253
multiple sclerosis	MR Egger	20	0.0414411	0.0340851	0.239761	-0.0253657	0.108248	1.04231	0.974953	1.11432	ebi-a-GCST90002091	CD11b on CD14+ monocyte	0.612693	0.907247	0.606
multiple sclerosis	Weighted median	20	0.0217142	0.0339987	0.523033	-0.0449232	0.0883516	1.02195	0.956071	1.09237
multiple sclerosis	Inverse variance weighted	20	0.04448	0.0223697	0.0467674	0.000635315	0.0883247	1.04548	1.00064	1.09234
multiple sclerosis	Simple mode	20	0.0347159	0.0554633	0.538811	-0.0739921	0.143424	1.03533	0.928679	1.15422
multiple sclerosis	Weighted mode	20	0.0246608	0.0303652	0.426771	-0.034855	0.0841766	1.02497	0.965745	1.08782
myasthenia gravis	MR Egger	18	-0.0656697	0.0526524	0.230261	-0.168868	0.037529	0.93644	0.84462	1.03824	ebi-a-GCST90001462	CD62L- DC AC	0.371276	0.257787	0.461
myasthenia gravis	Weighted median	18	-0.0719817	0.0627604	0.251411	-0.194992	0.0510286	0.930548	0.822841	1.05235
myasthenia gravis	Inverse variance weighted	18	-0.0973407	0.0457073	0.0332003	-0.186927	-0.00775435	0.907247	0.829504	0.992276
myasthenia gravis	Simple mode	18	-0.242907	0.148494	0.120259	-0.533955	0.0481416	0.784345	0.586282	1.04932
myasthenia gravis	Weighted mode	18	-0.0975158	0.0466176	0.0517721	-0.188886	-0.00614535	0.907088	0.827881	0.993873
myasthenia gravis	MR Egger	16	-0.223927	0.154064	0.16814	-0.525892	0.0780378	0.799373	0.591028	1.08116	ebi-a-GCST90001468	CD62L- myeloid DC AC	0.424114	0.746313	0.462
myasthenia gravis	Weighted median	16	-0.281426	0.115198	0.0145665	-0.507214	-0.0556385	0.754706	0.602171	0.945881
myasthenia gravis	Inverse variance weighted	16	-0.183869	0.0919952	0.0456423	-0.36418	-0.00355892	0.832044	0.694766	0.996447
myasthenia gravis	Simple mode	16	-0.304621	0.225086	0.195987	-0.74579	0.136548	0.737403	0.474359	1.14631
myasthenia gravis	Weighted mode	16	-0.278285	0.112732	0.0260729	-0.499239	-0.0573298	0.757081	0.606992	0.944283
myasthenia gravis	MR Egger	18	-0.139065	0.0915767	0.148383	-0.318556	0.0404251	0.870171	0.727199	1.04125	ebi-a-GCST90001473	CD62L- CD86+ myeloid DC %DC	0.776707	0.667167	0.738
myasthenia gravis	Weighted median	18	-0.219365	0.0941311	0.0197841	-0.403862	-0.0348678	0.803029	0.667737	0.965733
myasthenia gravis	Inverse variance weighted	18	-0.165305	0.0692754	0.0170235	-0.301085	-0.0295252	0.847635	0.740015	0.970906
myasthenia gravis	Simple mode	18	-0.235785	0.184006	0.217257	-0.596436	0.124867	0.789951	0.550771	1.133
myasthenia gravis	Weighted mode	18	-0.182403	0.0853331	0.0473776	-0.349656	-0.0151499	0.833266	0.704931	0.984964
myasthenia gravis	MR Egger	19	-0.350077	0.265859	0.205389	-0.871159	0.171006	0.704634	0.418466	1.1865	ebi-a-GCST90001498	Activated & resting Treg AC	0.348219	0.72955	0.349
myasthenia gravis	Weighted median	19	-0.362411	0.16113	0.0245002	-0.678225	-0.0465976	0.695996	0.507517	0.954471
myasthenia gravis	Inverse variance weighted	19	-0.267253	0.120059	0.0260127	-0.502568	-0.0319382	0.765479	0.604975	0.968566
myasthenia gravis	Simple mode	19	-0.297943	0.30132	0.335872	-0.88853	0.292644	0.742344	0.41126	1.33997
myasthenia gravis	Weighted mode	19	-0.443431	0.245931	0.0881441	-0.925456	0.0385938	0.64183	0.396351	1.03935
myasthenia gravis	MR Egger	20	-0.179792	0.159697	0.275024	-0.492799	0.133214	0.835444	0.610914	1.14249	ebi-a-GCST90001533	Basophil %CD33dim HLA DR- CD66b-	0.183005	0.993432	0.21
myasthenia gravis	Weighted median	20	-0.185116	0.109424	0.0906973	-0.399586	0.029355	0.831008	0.670597	1.02979
myasthenia gravis	Inverse variance weighted	20	-0.178638	0.0777773	0.0216308	-0.331081	-0.0261946	0.836409	0.718147	0.974146
myasthenia gravis	Simple mode	20	-0.209089	0.182005	0.264893	-0.565818	0.147641	0.811323	0.567895	1.1591
myasthenia gravis	Weighted mode	20	-0.194209	0.111962	0.0990063	-0.413655	0.0252365	0.823486	0.661229	1.02556
myasthenia gravis	MR Egger	24	0.319273	0.151286	0.0464239	0.0227528	0.615793	1.37613	1.02301	1.85112	ebi-a-GCST90001585	CD14+ CD16+ monocyte %monocyte	0.787705	0.664065	0.819
myasthenia gravis	Weighted median	24	0.329649	0.122508	0.00712749	0.0895325	0.569765	1.39048	1.09366	1.76785
myasthenia gravis	Inverse variance weighted	24	0.264579	0.0863266	0.00217767	0.0953793	0.43378	1.30288	1.10008	1.54308
myasthenia gravis	Simple mode	24	0.369899	0.201006	0.0786734	-0.0240724	0.76387	1.44759	0.976215	2.14657
myasthenia gravis	Weighted mode	24	0.348225	0.113341	0.00538879	0.126076	0.570373	1.41655	1.13437	1.76893
myasthenia gravis	MR Egger	22	0.330644	0.191613	0.0998408	-0.0449169	0.706205	1.39186	0.956077	2.02629	ebi-a-GCST90001587	CD16+ monocyte %monocyte	0.655116	0.768739	0.637
myasthenia gravis	Weighted median	22	0.178595	0.160135	0.264731	-0.135269	0.492459	1.19554	0.873481	1.63633
myasthenia gravis	Inverse variance weighted	22	0.28357	0.108493	0.00895602	0.0709247	0.496216	1.32786	1.0735	1.64249
myasthenia gravis	Simple mode	22	0.140806	0.275782	0.614977	-0.399727	0.68134	1.1512	0.670503	1.97652
myasthenia gravis	Weighted mode	22	0.0692842	0.27882	0.806169	-0.477202	0.615771	1.07174	0.620517	1.85108
myasthenia gravis	MR Egger	14	0.496738	0.215585	0.0398979	0.07419	0.919285	1.64335	1.07701	2.5075	ebi-a-GCST90001589	CD4/CD8br	0.575959	0.188768	0.657
myasthenia gravis	Weighted median	14	0.310599	0.161267	0.0541047	-0.00548342	0.626682	1.36424	0.994532	1.87139
myasthenia gravis	Inverse variance weighted	14	0.243636	0.116118	0.0358891	0.0160453	0.471227	1.27588	1.01617	1.60196
myasthenia gravis	Simple mode	14	0.277921	0.231064	0.250507	-0.174964	0.730807	1.32038	0.839487	2.07676
myasthenia gravis	Weighted mode	14	0.296621	0.194553	0.151305	-0.0847035	0.677946	1.34531	0.918785	1.96983
myasthenia gravis	MR Egger	27	0.0335628	0.080327	0.679641	-0.123878	0.191004	1.03413	0.883487	1.21046	ebi-a-GCST90001596	CD8dim AC	0.466559	0.0675421	0.504
myasthenia gravis	Weighted median	27	0.112301	0.0904947	0.214619	-0.0650688	0.28967	1.11885	0.937003	1.33599
myasthenia gravis	Inverse variance weighted	27	0.137105	0.059301	0.0207769	0.0208747	0.253334	1.14695	1.02109	1.28831
myasthenia gravis	Simple mode	27	0.25182	0.151252	0.107939	-0.0446339	0.548274	1.28636	0.956347	1.73026
myasthenia gravis	Weighted mode	27	0.0930564	0.0746284	0.22354	-0.0532153	0.239328	1.09752	0.948176	1.2704
myasthenia gravis	MR Egger	27	0.226524	0.0974228	0.028474	0.0355755	0.417473	1.25423	1.03622	1.51812	ebi-a-GCST90001633	CD8dim NKT AC	0.804787	0.95499	0.853
myasthenia gravis	Weighted median	27	0.234713	0.109455	0.0320022	0.0201817	0.449244	1.26455	1.02039	1.56713
myasthenia gravis	Inverse variance weighted	27	0.222608	0.0690836	0.00127168	0.087204	0.358012	1.24933	1.09112	1.43048
myasthenia gravis	Simple mode	27	0.343276	0.148483	0.0289652	0.05225	0.634303	1.40956	1.05364	1.88571
myasthenia gravis	Weighted mode	27	0.249273	0.092704	0.012346	0.0675732	0.430973	1.28309	1.06991	1.53875
myasthenia gravis	MR Egger	18	0.477882	0.178215	0.0163809	0.128581	0.827184	1.61266	1.13721	2.28687	ebi-a-GCST90001648	HLA DR+ NK AC	0.80934	0.195046	0.843
myasthenia gravis	Weighted median	18	0.315414	0.131801	0.0167063	0.0570841	0.573743	1.37083	1.05874	1.7749
myasthenia gravis	Inverse variance weighted	18	0.277283	0.0987929	0.00500504	0.0836489	0.470917	1.31954	1.08725	1.60146
myasthenia gravis	Simple mode	18	0.222747	0.238027	0.362478	-0.243786	0.68928	1.2495	0.783655	1.99228
myasthenia gravis	Weighted mode	18	0.32327	0.125145	0.0193417	0.0779852	0.568555	1.38164	1.08111	1.76571
myasthenia gravis	MR Egger	31	-0.102083	0.0519037	0.0588445	-0.203814	-0.000351204	0.902955	0.815614	0.999649	ebi-a-GCST90001658	CD39+ CD4+ %T cell	0.182851	0.992105	0.211
myasthenia gravis	Weighted median	31	-0.0821502	0.060722	0.17609	-0.201165	0.0368648	0.921134	0.817777	1.03755
myasthenia gravis	Inverse variance weighted	31	-0.101793	0.0423375	0.0162022	-0.184775	-0.0188118	0.903216	0.831291	0.981364
myasthenia gravis	Simple mode	31	-0.196785	0.101591	0.0622087	-0.395904	0.00233353	0.821367	0.673071	1.00234
myasthenia gravis	Weighted mode	31	-0.0779969	0.046922	0.106875	-0.169964	0.0139703	0.924967	0.843695	1.01407
myasthenia gravis	MR Egger	16	0.108147	0.315364	0.736748	-0.509967	0.726261	1.11421	0.600515	2.06734	ebi-a-GCST90001685	CD28- CD8br %T cell	0.572103	0.563048	0.587
myasthenia gravis	Weighted median	16	0.18093	0.173821	0.297922	-0.159759	0.52162	1.19833	0.852349	1.68475
myasthenia gravis	Inverse variance weighted	16	0.279067	0.127286	0.0283476	0.0295867	0.528548	1.3219	1.03003	1.69647
myasthenia gravis	Simple mode	16	0.0857636	0.285962	0.76836	-0.474722	0.646249	1.08955	0.622058	1.90837
myasthenia gravis	Weighted mode	16	0.0857636	0.242948	0.728991	-0.390414	0.561941	1.08955	0.676777	1.75407
myasthenia gravis	MR Egger	23	0.365928	0.246183	0.152031	-0.11659	0.848446	1.44185	0.88995	2.33601	ebi-a-GCST90001686	CD28- CD8br %CD8br	0.239614	0.561539	0.254
myasthenia gravis	Weighted median	23	0.178254	0.156009	0.253208	-0.127523	0.484031	1.19513	0.880273	1.6226
myasthenia gravis	Inverse variance weighted	23	0.239086	0.118101	0.0429266	0.00760841	0.470563	1.27009	1.00764	1.60089
myasthenia gravis	Simple mode	23	0.0727929	0.301274	0.811315	-0.517705	0.663291	1.07551	0.595887	1.94117
myasthenia gravis	Weighted mode	23	0.103511	0.20922	0.625685	-0.306561	0.513582	1.10906	0.735973	1.67127
myasthenia gravis	MR Egger	14	0.23642	0.446813	0.606368	-0.639333	1.11217	1.26671	0.527644	3.04096	ebi-a-GCST90001687	CD28- CD8br AC	0.594506	0.796501	0.627
myasthenia gravis	Weighted median	14	0.148726	0.210789	0.480456	-0.26442	0.561872	1.16035	0.767651	1.75395
myasthenia gravis	Inverse variance weighted	14	0.347731	0.146402	0.0175401	0.0607838	0.634678	1.41585	1.06267	1.88641
myasthenia gravis	Simple mode	14	0.515105	0.326296	0.138432	-0.124434	1.15464	1.67382	0.882997	3.1729
myasthenia gravis	Weighted mode	14	0.131626	0.267347	0.630687	-0.392373	0.655626	1.14068	0.675452	1.92635
myasthenia gravis	MR Egger	17	-0.0545844	0.0914525	0.559502	-0.233831	0.124662	0.946879	0.791495	1.13277	ebi-a-GCST90001701	BAFF-R on CD20- CD38-	0.386691	0.170461	0.395
myasthenia gravis	Weighted median	17	-0.0839168	0.0889653	0.345552	-0.258289	0.0904553	0.919508	0.772372	1.09467
myasthenia gravis	Inverse variance weighted	17	-0.14805	0.0663671	0.0256958	-0.27813	-0.0179708	0.862388	0.757199	0.98219
myasthenia gravis	Simple mode	17	-0.132116	0.142275	0.366895	-0.410975	0.146742	0.876239	0.663004	1.15806
myasthenia gravis	Weighted mode	17	-0.0875411	0.0781315	0.279066	-0.240679	0.0655966	0.916181	0.786094	1.0678
myasthenia gravis	MR Egger	23	0.224049	0.17684	0.219043	-0.122558	0.570655	1.25113	0.884655	1.76943	ebi-a-GCST90001731	CD19 on IgD- CD24-	0.519894	0.899234	0.531
myasthenia gravis	Weighted median	23	0.102104	0.143187	0.475794	-0.178542	0.38275	1.1075	0.836489	1.46631
myasthenia gravis	Inverse variance weighted	23	0.205247	0.0987582	0.0376839	0.0116807	0.398813	1.22783	1.01175	1.49005
myasthenia gravis	Simple mode	23	0.0988851	0.254987	0.701887	-0.400889	0.59866	1.10394	0.669724	1.81968
myasthenia gravis	Weighted mode	23	0.0803565	0.214093	0.711005	-0.339265	0.499978	1.08367	0.712294	1.64869
myasthenia gravis	MR Egger	19	0.48421	0.230908	0.0512584	0.0316302	0.93679	1.62289	1.03214	2.55178	ebi-a-GCST90001754	CD20 on IgD- CD27-	0.630358	0.406443	0.66
myasthenia gravis	Weighted median	19	0.310787	0.143216	0.0300024	0.0300837	0.591489	1.3645	1.03054	1.80668
myasthenia gravis	Inverse variance weighted	19	0.306977	0.0998663	0.00211298	0.111239	0.502715	1.35931	1.11766	1.6532
myasthenia gravis	Simple mode	19	0.382928	0.211138	0.0864417	-0.0309032	0.79676	1.46657	0.969569	2.21834
myasthenia gravis	Weighted mode	19	0.356846	0.173162	0.054077	0.0174497	0.696243	1.42882	1.0176	2.0062
myasthenia gravis	MR Egger	25	-0.242066	0.0976005	0.0208866	-0.433363	-0.0507689	0.785004	0.648325	0.950498	ebi-a-GCST90001768	CD24 on IgD+ CD38br	0.174723	0.368279	0.217
myasthenia gravis	Weighted median	25	-0.235567	0.0969072	0.0150634	-0.425505	-0.0456289	0.790123	0.65344	0.955396
myasthenia gravis	Inverse variance weighted	25	-0.180058	0.0702001	0.01032	-0.31765	-0.0424654	0.835222	0.727858	0.958424
myasthenia gravis	Simple mode	25	-0.311561	0.176585	0.0903957	-0.657667	0.0345455	0.732303	0.518059	1.03515
myasthenia gravis	Weighted mode	25	-0.237486	0.078694	0.005948	-0.391726	-0.0832454	0.788608	0.675889	0.920125
myasthenia gravis	MR Egger	15	-0.30767	0.307687	0.335586	-0.910736	0.295396	0.735158	0.402228	1.34366	ebi-a-GCST90001831	CD62L on CD62L+ myeloid DC	0.243532	0.858889	0.279
myasthenia gravis	Weighted median	15	-0.128546	0.161818	0.426969	-0.445709	0.188617	0.879373	0.64037	1.20758
myasthenia gravis	Inverse variance weighted	15	-0.256926	0.123471	0.0374466	-0.498929	-0.0149229	0.773425	0.60718	0.985188
myasthenia gravis	Simple mode	15	-0.393406	0.231367	0.111162	-0.846885	0.0600735	0.674755	0.428749	1.06191
myasthenia gravis	Weighted mode	15	-0.249567	0.194822	0.221008	-0.631419	0.132285	0.779138	0.531836	1.14143
myasthenia gravis	MR Egger	23	-0.108403	0.0957406	0.270289	-0.296055	0.0792484	0.897266	0.743747	1.08247	ebi-a-GCST90001844	CD3 on TD CD4+	0.92831	0.650411	0.933
myasthenia gravis	Weighted median	23	-0.0962734	0.0969692	0.320796	-0.286333	0.0937863	0.908216	0.751012	1.09833
myasthenia gravis	Inverse variance weighted	23	-0.140367	0.0658233	0.0329666	-0.269381	-0.0113539	0.869039	0.763852	0.98871
myasthenia gravis	Simple mode	23	-0.270171	0.154151	0.0935899	-0.572306	0.0319639	0.763249	0.564223	1.03248
myasthenia gravis	Weighted mode	23	-0.111418	0.103435	0.293074	-0.314151	0.0913156	0.894565	0.730409	1.09561
myasthenia gravis	MR Egger	28	-0.150567	0.11273	0.193243	-0.371518	0.0703846	0.86022	0.689687	1.07292	ebi-a-GCST90001867	CD3 on CD4+	0.255225	0.639674	0.32
myasthenia gravis	Weighted median	28	-0.259245	0.101407	0.0105737	-0.458003	-0.0604874	0.771634	0.632546	0.941306
myasthenia gravis	Inverse variance weighted	28	-0.190663	0.0733741	0.00936303	-0.334477	-0.0468499	0.826411	0.715713	0.954231
myasthenia gravis	Simple mode	28	-0.130344	0.180536	0.476512	-0.484195	0.223507	0.877793	0.616193	1.25045
myasthenia gravis	Weighted mode	28	-0.214481	0.0983428	0.0380722	-0.407232	-0.0217287	0.80696	0.665489	0.978506
myasthenia gravis	MR Egger	25	0.117087	0.12873	0.372492	-0.135224	0.369398	1.12422	0.87352	1.44686	ebi-a-GCST90001874	HVEM on TD CD8br	0.350033	0.699138	0.36
myasthenia gravis	Weighted median	25	0.102942	0.0859605	0.231093	-0.0655406	0.271424	1.10843	0.936561	1.31183
myasthenia gravis	Inverse variance weighted	25	0.16124	0.0608855	0.00809083	0.0419048	0.280576	1.17497	1.0428	1.32389
myasthenia gravis	Simple mode	25	0.0918263	0.159706	0.570662	-0.221197	0.40485	1.09617	0.801559	1.49908
myasthenia gravis	Weighted mode	25	0.0960798	0.133111	0.477391	-0.164818	0.356978	1.10085	0.848048	1.429
myasthenia gravis	MR Egger	17	-0.208476	0.105698	0.0672937	-0.415645	-0.00130772	0.81182	0.659915	0.998693	ebi-a-GCST90001892	CD28 on CD39+ CD4+	0.982889	0.368459	0.983
myasthenia gravis	Weighted median	17	-0.126163	0.0931795	0.175743	-0.308795	0.0564689	0.881471	0.734331	1.05809
myasthenia gravis	Inverse variance weighted	17	-0.132139	0.0662946	0.0462386	-0.262076	-0.00220157	0.876219	0.769452	0.997801
myasthenia gravis	Simple mode	17	-0.0410869	0.138775	0.770986	-0.313086	0.230912	0.959746	0.731187	1.25975
myasthenia gravis	Weighted mode	17	-0.127961	0.105933	0.244622	-0.33559	0.079668	0.879888	0.714916	1.08293
myasthenia gravis	MR Egger	16	-0.250295	0.110891	0.0405053	-0.46764	-0.0329491	0.778571	0.626479	0.967588	ebi-a-GCST90001905	CD86 on monocyte	0.44365	0.563285	0.516
myasthenia gravis	Weighted median	16	-0.256753	0.107478	0.0168995	-0.46741	-0.0460959	0.773559	0.626623	0.95495
myasthenia gravis	Inverse variance weighted	16	-0.204832	0.0782446	0.00884886	-0.358191	-0.0514723	0.814784	0.698939	0.94983
myasthenia gravis	Simple mode	16	-0.148619	0.164357	0.380159	-0.470759	0.173521	0.861897	0.624528	1.18949
myasthenia gravis	Weighted mode	16	-0.175344	0.111009	0.135063	-0.392921	0.0422334	0.839169	0.675082	1.04314
myasthenia gravis	MR Egger	29	-0.106244	0.106715	0.32829	-0.315406	0.102918	0.899205	0.729492	1.1084	ebi-a-GCST90001911	CD45 on NK	0.806969	0.602983	0.835
myasthenia gravis	Weighted median	29	-0.158704	0.107195	0.138732	-0.368806	0.0513968	0.853248	0.69156	1.05274
myasthenia gravis	Inverse variance weighted	29	-0.148049	0.0712642	0.0377581	-0.287727	-0.00837145	0.862389	0.749966	0.991663
myasthenia gravis	Simple mode	29	-0.282386	0.186432	0.14106	-0.647792	0.0830209	0.753983	0.5232	1.08656
myasthenia gravis	Weighted mode	29	-0.14622	0.104318	0.171999	-0.350682	0.0582426	0.863968	0.704207	1.05997
myasthenia gravis	MR Egger	18	-0.176231	0.286835	0.54759	-0.738429	0.385966	0.838424	0.477864	1.47103	ebi-a-GCST90001922	CD127 on T cell	0.947644	0.783046	0.952
myasthenia gravis	Weighted median	18	-0.312087	0.149942	0.0373983	-0.605972	-0.0182013	0.731918	0.545544	0.981963
myasthenia gravis	Inverse variance weighted	18	-0.250238	0.111479	0.0247871	-0.468738	-0.0317387	0.778615	0.625792	0.96876
myasthenia gravis	Simple mode	18	-0.422098	0.231958	0.0864575	-0.876735	0.0325397	0.65567	0.416139	1.03307
myasthenia gravis	Weighted mode	18	-0.428749	0.206753	0.0536124	-0.833986	-0.0235131	0.651323	0.434315	0.976761
myasthenia gravis	MR Egger	20	0.239211	0.11437	0.0509251	0.0150463	0.463376	1.27025	1.01516	1.58943	ebi-a-GCST90001937	CD25 on resting Treg	0.97342	0.825162	0.973
myasthenia gravis	Weighted median	20	0.201476	0.129034	0.118425	-0.0514306	0.454383	1.22321	0.94987	1.5752
myasthenia gravis	Inverse variance weighted	20	0.22151	0.0827321	0.00741865	0.0593555	0.383665	1.24796	1.06115	1.46765
myasthenia gravis	Simple mode	20	0.251888	0.212461	0.250407	-0.164535	0.668312	1.28645	0.848288	1.95094
myasthenia gravis	Weighted mode	20	0.202876	0.10376	0.0654255	-0.000493599	0.406246	1.22492	0.999507	1.50117
myasthenia gravis	MR Egger	21	-0.0866807	0.0691242	0.225057	-0.222164	0.0488028	0.91697	0.800784	1.05001	ebi-a-GCST90001952	CD33 on Mo MDSC	0.565087	0.684006	0.639
myasthenia gravis	Weighted median	21	-0.0801391	0.055373	0.147824	-0.18867	0.0283919	0.922988	0.82806	1.0288
myasthenia gravis	Inverse variance weighted	21	-0.108327	0.0451136	0.0163413	-0.19675	-0.0199042	0.897334	0.821396	0.980293
myasthenia gravis	Simple mode	21	-0.117458	0.152288	0.449552	-0.415943	0.181026	0.889178	0.659718	1.19845
myasthenia gravis	Weighted mode	21	-0.0762803	0.0564229	0.191487	-0.186869	0.0343085	0.926556	0.829552	1.0349
myasthenia gravis	MR Egger	28	0.0779526	0.0836299	0.359853	-0.085962	0.241867	1.08107	0.917629	1.27363	ebi-a-GCST90001998	PDL-1 on CD14+ CD16+ monocyte	0.972861	0.226194	0.982
myasthenia gravis	Weighted median	28	0.142979	0.0881998	0.105001	-0.029893	0.31585	1.15371	0.970549	1.37142
myasthenia gravis	Inverse variance weighted	28	0.148528	0.0612577	0.0153235	0.0284629	0.268593	1.16013	1.02887	1.30812
myasthenia gravis	Simple mode	28	0.16121	0.13515	0.243317	-0.103685	0.426104	1.17493	0.90151	1.53128
myasthenia gravis	Weighted mode	28	0.113644	0.0837401	0.185985	-0.0504863	0.277775	1.12035	0.950767	1.32019
myasthenia gravis	MR Egger	18	0.0922038	0.145601	0.53551	-0.193175	0.377582	1.09659	0.824338	1.45875	ebi-a-GCST90001999	PDL-1 on CD14- CD16+ monocyte	0.85223	0.529385	0.822
myasthenia gravis	Weighted median	18	0.215283	0.115879	0.0631945	-0.0118405	0.442407	1.24021	0.988229	1.55645
myasthenia gravis	Inverse variance weighted	18	0.170863	0.0789359	0.0304202	0.0161484	0.325577	1.18633	1.01628	1.38483
myasthenia gravis	Simple mode	18	0.165132	0.186767	0.388941	-0.20093	0.531195	1.17955	0.81797	1.70096
myasthenia gravis	Weighted mode	18	0.240733	0.141247	0.106523	-0.0361099	0.517577	1.27218	0.964534	1.67796
psoriasis	MR Egger	18	0.0489833	0.0205306	0.0297435	0.00874331	0.0892232	1.0502	1.00878	1.09332	ebi-a-GCST90001415	IgD+ CD24- %B cell	0.288298	0.453687	0.349
psoriasis	Weighted median	18	0.0447095	0.0216171	0.0386172	0.00233991	0.0870791	1.04572	1.00234	1.09098
psoriasis	Inverse variance weighted	18	0.0382902	0.0149045	0.0101981	0.0090774	0.0675031	1.03903	1.00912	1.06983
psoriasis	Simple mode	18	0.0239074	0.0325319	0.472423	-0.0398551	0.0876699	1.0242	0.960929	1.09163
psoriasis	Weighted mode	18	0.0455332	0.0174703	0.0184377	0.0112913	0.0797751	1.04659	1.01136	1.08304
psoriasis	MR Egger	17	-0.0235528	0.0173286	0.194173	-0.0575169	0.0104113	0.976722	0.944106	1.01047	ebi-a-GCST90001457	CD11c+ HLA DR++ monocyte %monocyte	0.38228	0.334097	0.514
psoriasis	Weighted median	17	-0.027518	0.0205041	0.179573	-0.067706	0.0126701	0.972857	0.934535	1.01275
psoriasis	Inverse variance weighted	17	-0.0327431	0.0146776	0.0256927	-0.0615112	-0.00397506	0.967787	0.940342	0.996033
psoriasis	Simple mode	17	-0.0450016	0.0551774	0.426715	-0.153149	0.0631461	0.955996	0.858002	1.06518
psoriasis	Weighted mode	17	-0.0265123	0.0164358	0.126274	-0.0587265	0.00570193	0.973836	0.942965	1.00572
psoriasis	MR Egger	25	0.0212756	0.0175952	0.238881	-0.013211	0.0557623	1.0215	0.986876	1.05735	ebi-a-GCST90001507	CD25hi CD45RA+ CD4 not Treg AC	0.45689	0.51976	0.508
psoriasis	Weighted median	25	0.0216609	0.017529	0.216565	-0.012696	0.0560178	1.0219	0.987384	1.05762
psoriasis	Inverse variance weighted	25	0.0291426	0.0126827	0.0215716	0.00428456	0.0540006	1.02957	1.00429	1.05549
psoriasis	Simple mode	25	0.0387933	0.0279678	0.178169	-0.0160236	0.0936102	1.03956	0.984104	1.09813
psoriasis	Weighted mode	25	0.0227451	0.0173105	0.201285	-0.0111835	0.0566737	1.02301	0.988879	1.05831
psoriasis	MR Egger	27	-0.0485251	0.0249568	0.0631853	-0.0974404	0.000390176	0.952633	0.907156	1.00039	ebi-a-GCST90001653	CD28- DN (CD4-CD8-) %DN	0.247289	0.672826	0.299
psoriasis	Weighted median	27	-0.0351145	0.0255102	0.16867	-0.0851146	0.0148855	0.965495	0.918407	1.015
psoriasis	Inverse variance weighted	27	-0.0407541	0.0168196	0.0153926	-0.0737206	-0.00778764	0.960065	0.928931	0.992243
psoriasis	Simple mode	27	-0.0816428	0.0366576	0.034806	-0.153492	-0.00979399	0.921601	0.857708	0.990254
psoriasis	Weighted mode	27	-0.0486085	0.0226219	0.0411413	-0.0929474	-0.00426967	0.952554	0.911241	0.995739
psoriasis	MR Egger	27	0.0485251	0.0249568	0.0631853	-0.000390176	0.0974404	1.04972	0.99961	1.10235	ebi-a-GCST90001656	CD28+ DN (CD4-CD8-) %DN	0.247289	0.672826	0.304
psoriasis	Weighted median	27	0.0351145	0.0247465	0.155909	-0.0133887	0.0836178	1.03574	0.986701	1.08721
psoriasis	Inverse variance weighted	27	0.0407541	0.0168196	0.0153926	0.00778764	0.0737206	1.0416	1.00782	1.07651
psoriasis	Simple mode	27	0.0816428	0.0381742	0.0420237	0.00682141	0.156464	1.08507	1.00684	1.16937
psoriasis	Weighted mode	27	0.0486085	0.0228822	0.0433171	0.00375947	0.0934576	1.04981	1.00377	1.09796
psoriasis	MR Egger	14	-0.0439041	0.0226611	0.0765867	-0.0883198	0.000511619	0.957046	0.915468	1.00051	ebi-a-GCST90001683	CD127- CD8br %CD8br	0.891546	0.812806	0.924
psoriasis	Weighted median	14	-0.0397577	0.024321	0.10211	-0.0874268	0.00791144	0.961022	0.916286	1.00794
psoriasis	Inverse variance weighted	14	-0.0474273	0.0173697	0.00632473	-0.081472	-0.0133826	0.95368	0.921759	0.986707
psoriasis	Simple mode	14	-0.0540236	0.035177	0.14857	-0.122971	0.0149232	0.94741	0.88429	1.01504
psoriasis	Weighted mode	14	-0.0421894	0.0220651	0.0781618	-0.0854369	0.00105815	0.958688	0.918111	1.00106
psoriasis	MR Egger	4	0.056302	0.0445777	0.333891	-0.0310704	0.143674	1.05792	0.969407	1.15451	ebi-a-GCST90001714	BAFF-R on IgD- CD38dim	0.244352	0.472407	0.473
psoriasis	Weighted median	4	0.0668506	0.040061	0.0951732	-0.011669	0.14537	1.06914	0.988399	1.15647
psoriasis	Inverse variance weighted	4	0.0809348	0.0333041	0.0150915	0.0156588	0.146211	1.0843	1.01578	1.15744
psoriasis	Simple mode	4	0.0683646	0.049533	0.261397	-0.0287201	0.165449	1.07076	0.971688	1.17992
psoriasis	Weighted mode	4	0.0653907	0.0335618	0.146508	-0.000390525	0.131172	1.06758	0.99961	1.14016
psoriasis	MR Egger	24	-0.0272107	0.0121803	0.0359681	-0.0510841	-0.00333732	0.973156	0.950199	0.996668	ebi-a-GCST90001779	CD25 on IgD+ CD24-	0.523108	0.775697	0.611
psoriasis	Weighted median	24	-0.0269123	0.0144744	0.0629835	-0.0552821	0.00145746	0.973447	0.946218	1.00146
psoriasis	Inverse variance weighted	24	-0.0291752	0.0100984	0.00386371	-0.0489681	-0.00938226	0.971246	0.952211	0.990662
psoriasis	Simple mode	24	-0.0111135	0.0241139	0.649216	-0.0583768	0.0361498	0.988948	0.943294	1.03681
psoriasis	Weighted mode	24	-0.0279412	0.0124087	0.03419	-0.0522623	-0.0036201	0.972446	0.94908	0.996386
psoriasis	MR Egger	25	0.0184227	0.0177869	0.311089	-0.0164396	0.053285	1.01859	0.983695	1.05473	ebi-a-GCST90001781	CD25 on IgD+ CD38- naive	0.280866	0.271885	0.248
psoriasis	Weighted median	25	0.00390369	0.0182736	0.83084	-0.0319127	0.03972	1.00391	0.968591	1.04052
psoriasis	Inverse variance weighted	25	0.0331738	0.0120948	0.00609144	0.00946802	0.0568796	1.03373	1.00951	1.05853
psoriasis	Simple mode	25	0.0674092	0.0374843	0.0847155	-0.00605996	0.140878	1.06973	0.993958	1.15128
psoriasis	Weighted mode	25	0.012527	0.0185858	0.506747	-0.0239012	0.0489552	1.01261	0.976382	1.05017
psoriasis	MR Egger	23	-0.0302423	0.014405	0.0480442	-0.0584761	-0.00200841	0.97021	0.943201	0.997994	ebi-a-GCST90001784	CD25 on IgD+ CD38dim	0.85941	0.731253	0.869
psoriasis	Weighted median	23	-0.0285838	0.0156854	0.0684068	-0.0593273	0.00215961	0.971821	0.942398	1.00216
psoriasis	Inverse variance weighted	23	-0.0270702	0.0111559	0.0152435	-0.0489358	-0.00520468	0.973293	0.952242	0.994809
psoriasis	Simple mode	23	-0.0136574	0.0240229	0.575442	-0.0607423	0.0334275	0.986435	0.941066	1.03399
psoriasis	Weighted mode	23	-0.0231207	0.0151755	0.141868	-0.0528647	0.00662337	0.977145	0.948508	1.00665
psoriasis	MR Egger	22	0.0240312	0.0182226	0.202152	-0.0116851	0.0597475	1.02432	0.988383	1.06157	ebi-a-GCST90001787	CD25 on IgD- CD38-	0.204292	0.409392	0.194
psoriasis	Weighted median	22	0.0177067	0.0199961	0.375883	-0.0214857	0.056899	1.01786	0.978743	1.05855
psoriasis	Inverse variance weighted	22	0.0338052	0.0139568	0.01543	0.00644982	0.0611606	1.03438	1.00647	1.06307
psoriasis	Simple mode	22	0.0313222	0.0386084	0.426305	-0.0443502	0.106995	1.03182	0.956619	1.11293
psoriasis	Weighted mode	22	0.0201601	0.0172822	0.256481	-0.0137131	0.0540332	1.02036	0.986381	1.05552
psoriasis	MR Egger	20	0.058592	0.0431489	0.191275	-0.02598	0.143164	1.06034	0.974355	1.15392	ebi-a-GCST90001793	CD25 on sw mem	0.538042	0.743343	0.542
psoriasis	Weighted median	20	0.0477806	0.0323028	0.139101	-0.0155329	0.111094	1.04894	0.984587	1.1175
psoriasis	Inverse variance weighted	20	0.0462666	0.0220873	0.0361962	0.00297552	0.0895578	1.04735	1.00298	1.09369
psoriasis	Simple mode	20	0.0210176	0.0556432	0.709824	-0.0880431	0.130078	1.02124	0.915721	1.13892
psoriasis	Weighted mode	20	0.0628505	0.0465422	0.192756	-0.0283723	0.154073	1.06487	0.972026	1.16658
psoriasis	MR Egger	27	-0.0232149	0.0118734	0.0618261	-0.0464868	5.69672e-05	0.977052	0.954577	1.00006	ebi-a-GCST90001794	CD25 on IgD+	0.88673	0.702636	0.903
psoriasis	Weighted median	27	-0.0253451	0.0138493	0.0672413	-0.0524898	0.00179961	0.974973	0.948864	1.0018
psoriasis	Inverse variance weighted	27	-0.0258598	0.00969895	0.00767026	-0.0448698	-0.00684988	0.974472	0.956122	0.993174
psoriasis	Simple mode	27	-0.0212725	0.0186966	0.265591	-0.0579179	0.0153728	0.978952	0.943727	1.01549
psoriasis	Weighted mode	27	-0.0249482	0.0121497	0.0502211	-0.0487617	-0.00113475	0.97536	0.952408	0.998866
psoriasis	MR Egger	30	0.0321455	0.0315823	0.317472	-0.0297558	0.0940467	1.03267	0.970683	1.09861	ebi-a-GCST90001802	CD27 on IgD- CD38-	0.0988828	0.776432	0.115
psoriasis	Weighted median	30	0.0391399	0.0216695	0.0708839	-0.00333232	0.0816121	1.03992	0.996673	1.08503
psoriasis	Inverse variance weighted	30	0.0398039	0.0165846	0.0163929	0.00729802	0.0723097	1.04061	1.00732	1.07499
psoriasis	Simple mode	30	0.0107009	0.0370791	0.774944	-0.0619743	0.083376	1.01076	0.939907	1.08695
psoriasis	Weighted mode	30	0.0437201	0.0235448	0.0735107	-0.00242764	0.0898678	1.04469	0.997575	1.09403
psoriasis	MR Egger	18	-0.0549443	0.0286689	0.0733389	-0.111135	0.0012467	0.946538	0.894818	1.00125	ebi-a-GCST90001810	CD38 on CD3- CD19-	0.752752	0.407846	0.752
psoriasis	Weighted median	18	-0.0438968	0.0219384	0.0454022	-0.0868961	-0.000897478	0.957053	0.916772	0.999103
psoriasis	Inverse variance weighted	18	-0.0347094	0.0159761	0.0298118	-0.0660226	-0.00339624	0.965886	0.93611	0.99661
psoriasis	Simple mode	18	-0.0424575	0.0358136	0.252122	-0.112652	0.0277372	0.958431	0.893461	1.02813
psoriasis	Weighted mode	18	-0.0433206	0.028892	0.152111	-0.0999488	0.0133076	0.957604	0.904884	1.0134
psoriasis	MR Egger	22	0.00513071	0.0189441	0.789294	-0.0319998	0.0422612	1.00514	0.968507	1.04317	ebi-a-GCST90001948	CD33 on CD33dim HLA DR+ CD11b+	0.0768719	0.182077	0.163
psoriasis	Weighted median	22	0.0146326	0.0119185	0.219554	-0.00872775	0.0379929	1.01474	0.99131	1.03872
psoriasis	Inverse variance weighted	22	0.0255581	0.0121096	0.0348093	0.00182334	0.0492928	1.02589	1.00182	1.05053
psoriasis	Simple mode	22	0.0352209	0.029266	0.242184	-0.0221404	0.0925822	1.03585	0.978103	1.097
psoriasis	Weighted mode	22	0.0165082	0.012244	0.191936	-0.00749008	0.0405065	1.01665	0.992538	1.04134
psoriasis	MR Egger	14	0.0927185	0.0455758	0.0646278	0.00338995	0.182047	1.09715	1.0034	1.19967	ebi-a-GCST90002045	CD45 on CD33- HLA DR-	0.332299	0.73263	0.421
psoriasis	Weighted median	14	0.0846562	0.0290503	0.00356693	0.0277175	0.141595	1.08834	1.02811	1.15211
psoriasis	Inverse variance weighted	14	0.0788192	0.0215347	0.000252106	0.0366113	0.121027	1.08201	1.03729	1.12866
psoriasis	Simple mode	14	0.0919467	0.0439206	0.0564769	0.00586245	0.178031	1.09631	1.00588	1.19486
psoriasis	Weighted mode	14	0.0900677	0.0380927	0.0342905	0.0154059	0.164729	1.09425	1.01553	1.17907
rheumatoid arthritis	MR Egger	25	0.0173416	0.00822548	0.0461073	0.00121967	0.0334635	1.01749	1.00122	1.03403	ebi-a-GCST90001394	IgD+ CD38dim AC	0.687946	0.905914	0.711
rheumatoid arthritis	Weighted median	25	0.011748	0.00954025	0.218169	-0.00695093	0.0304468	1.01182	0.993073	1.03092
rheumatoid arthritis	Inverse variance weighted	25	0.017845	0.00706482	0.0115402	0.003998	0.0316921	1.01801	1.00401	1.0322
rheumatoid arthritis	Simple mode	25	0.0248449	0.0213086	0.255089	-0.0169199	0.0666097	1.02516	0.983222	1.06888
rheumatoid arthritis	Weighted mode	25	0.0129879	0.00837974	0.134248	-0.00343636	0.0294122	1.01307	0.99657	1.02985
rheumatoid arthritis	MR Egger	23	0.022757	0.0169872	0.194677	-0.010538	0.0560519	1.02302	0.989517	1.05765	ebi-a-GCST90001458	Myeloid DC AC	0.0534486	0.165311	0.066
rheumatoid arthritis	Weighted median	23	0.0156933	0.0175291	0.370641	-0.0186637	0.0500503	1.01582	0.981509	1.05132
rheumatoid arthritis	Inverse variance weighted	23	0.0383198	0.0134038	0.00425162	0.0120482	0.0645913	1.03906	1.01212	1.06672
rheumatoid arthritis	Simple mode	23	0.0385262	0.0400159	0.346125	-0.0399049	0.116957	1.03928	0.960881	1.12407
rheumatoid arthritis	Weighted mode	23	0.0126808	0.0161883	0.441787	-0.0190484	0.0444099	1.01276	0.981132	1.04541
rheumatoid arthritis	MR Egger	22	0.0410127	0.0191021	0.0442346	0.00357253	0.0784529	1.04187	1.00358	1.08161	ebi-a-GCST90001463	CD62L- DC %DC	0.0983025	0.408707	0.075
rheumatoid arthritis	Weighted median	22	0.0128128	0.0184051	0.486333	-0.0232612	0.0488867	1.0129	0.977007	1.0501
rheumatoid arthritis	Inverse variance weighted	22	0.0301789	0.0140477	0.0316892	0.00264531	0.0577124	1.03064	1.00265	1.05941
rheumatoid arthritis	Simple mode	22	0.00550275	0.0258158	0.833262	-0.0450962	0.0561017	1.00552	0.955906	1.05771
rheumatoid arthritis	Weighted mode	22	0.0191277	0.0188073	0.320711	-0.0177346	0.05599	1.01931	0.982422	1.05759
rheumatoid arthritis	MR Egger	16	0.0947282	0.0281341	0.00460534	0.0395853	0.149871	1.09936	1.04038	1.16168	ebi-a-GCST90001468	CD62L- myeloid DC AC	0.371887	0.158026	0.267
rheumatoid arthritis	Weighted median	16	0.0922711	0.0225936	4.42753e-05	0.0479878	0.136555	1.09666	1.04916	1.14632
rheumatoid arthritis	Inverse variance weighted	16	0.0617678	0.0180685	0.000629578	0.0263536	0.0971819	1.06372	1.0267	1.10206
rheumatoid arthritis	Simple mode	16	0.0969279	0.0560504	0.104275	-0.012931	0.206787	1.10178	0.987152	1.22972
rheumatoid arthritis	Weighted mode	16	0.0935291	0.0225984	0.000874821	0.0492362	0.137822	1.09804	1.05047	1.14777
rheumatoid arthritis	MR Egger	19	0.0369902	0.0193877	0.0734388	-0.00100979	0.0749901	1.03768	0.998991	1.07787	ebi-a-GCST90001514	HSC AC	0.488913	0.593013	0.461
rheumatoid arthritis	Weighted median	19	0.0156866	0.0210498	0.456142	-0.025571	0.0569443	1.01581	0.974753	1.0586
rheumatoid arthritis	Inverse variance weighted	19	0.0292943	0.0131996	0.0264636	0.00342317	0.0551655	1.02973	1.00343	1.05672
rheumatoid arthritis	Simple mode	19	0.00241363	0.0367269	0.948326	-0.0695711	0.0743983	1.00242	0.932794	1.07724
rheumatoid arthritis	Weighted mode	19	0.0116954	0.0237579	0.628476	-0.03487	0.0582608	1.01176	0.965731	1.05999
rheumatoid arthritis	MR Egger	24	-0.0092178	0.0119438	0.448465	-0.0326277	0.0141921	0.990825	0.967899	1.01429	ebi-a-GCST90001526	CD33dim HLA DR+ CD11b+ %CD33dim HLA DR+	0.88528	0.331815	0.853
rheumatoid arthritis	Weighted median	24	-0.011278	0.0122946	0.358979	-0.0353753	0.0128194	0.988785	0.965243	1.0129
rheumatoid arthritis	Inverse variance weighted	24	-0.017871	0.00816196	0.0285567	-0.0338685	-0.0018736	0.982288	0.966699	0.998128
rheumatoid arthritis	Simple mode	24	-0.0163139	0.0211542	0.448445	-0.057776	0.0251483	0.983818	0.943861	1.02547
rheumatoid arthritis	Weighted mode	24	-0.0115945	0.0111912	0.310954	-0.0335293	0.0103402	0.988472	0.967027	1.01039
rheumatoid arthritis	MR Egger	16	0.00572135	0.0286814	0.844756	-0.0504941	0.0619368	1.00574	0.950759	1.0639	ebi-a-GCST90001529	CD66b++ myeloid cell AC	0.825642	0.137143	0.832
rheumatoid arthritis	Weighted median	16	0.0410897	0.023113	0.0754409	-0.00421177	0.0863911	1.04195	0.995797	1.09023
rheumatoid arthritis	Inverse variance weighted	16	0.0425752	0.0166255	0.0104419	0.00998925	0.0751611	1.04349	1.01004	1.07806
rheumatoid arthritis	Simple mode	16	0.0482868	0.0366672	0.207639	-0.0235808	0.120154	1.04947	0.976695	1.12767
rheumatoid arthritis	Weighted mode	16	0.0285601	0.0285826	0.333539	-0.0274619	0.0845821	1.02897	0.972912	1.08826
rheumatoid arthritis	MR Egger	17	0.0189642	0.023167	0.425836	-0.0264431	0.0643716	1.01915	0.973903	1.06649	ebi-a-GCST90001559	TD CD8br %T cell	0.443645	0.113725	0.564
rheumatoid arthritis	Weighted median	17	0.0430413	0.0237191	0.0695811	-0.00344809	0.0895307	1.04398	0.996558	1.09366
rheumatoid arthritis	Inverse variance weighted	17	0.0475576	0.0157794	0.00257902	0.0166301	0.0784851	1.04871	1.01677	1.08165
rheumatoid arthritis	Simple mode	17	0.0449686	0.0334661	0.19779	-0.0206248	0.110562	1.046	0.979586	1.11691
rheumatoid arthritis	Weighted mode	17	0.0334069	0.0196892	0.109116	-0.005184	0.0719978	1.03397	0.994829	1.07465
rheumatoid arthritis	MR Egger	18	-0.0313118	0.0171707	0.0869553	-0.0649664	0.00234285	0.969173	0.937099	1.00235	ebi-a-GCST90001579	CD14- CD16+ monocyte AC	0.367578	0.803762	0.447
rheumatoid arthritis	Weighted median	18	-0.0270395	0.0179685	0.132368	-0.0622578	0.00817873	0.973323	0.939641	1.00821
rheumatoid arthritis	Inverse variance weighted	18	-0.033958	0.0132262	0.0102442	-0.0598813	-0.00803459	0.966612	0.941876	0.991998
rheumatoid arthritis	Simple mode	18	-0.0207777	0.0318606	0.52303	-0.0832245	0.0416692	0.979437	0.920145	1.04255
rheumatoid arthritis	Weighted mode	18	-0.025691	0.0159601	0.125873	-0.0569728	0.00559073	0.974636	0.94462	1.00561
rheumatoid arthritis	MR Egger	27	-0.023091	0.0114958	0.0554916	-0.0456227	-0.000559239	0.977174	0.955402	0.999441	ebi-a-GCST90001582	CD14+ CD16- monocyte AC	0.563947	0.702139	0.563
rheumatoid arthritis	Weighted median	27	-0.0152439	0.0136635	0.264567	-0.0420244	0.0115367	0.984872	0.958846	1.0116
rheumatoid arthritis	Inverse variance weighted	27	-0.0254773	0.00970067	0.00863084	-0.0444906	-0.00646395	0.974845	0.956485	0.993557
rheumatoid arthritis	Simple mode	27	-0.0857556	0.0396969	0.0401503	-0.163561	-0.00794967	0.917819	0.849114	0.992082
rheumatoid arthritis	Weighted mode	27	-0.0180505	0.0120557	0.146369	-0.0416797	0.00557868	0.982111	0.959177	1.00559
rheumatoid arthritis	MR Egger	10	0.183539	0.120212	0.165328	-0.0520763	0.419154	1.20146	0.949256	1.52067	ebi-a-GCST90001636	DN (CD4-CD8-) NKT AC	0.559897	0.316927	0.607
rheumatoid arthritis	Weighted median	10	0.0723095	0.0392435	0.0653893	-0.0046077	0.149227	1.07499	0.995403	1.16094
rheumatoid arthritis	Inverse variance weighted	10	0.0593503	0.0302507	0.0497688	5.88557e-05	0.118642	1.06115	1.00006	1.12597
rheumatoid arthritis	Simple mode	10	0.0732602	0.057915	0.237655	-0.0402532	0.186774	1.07601	0.960546	1.20535
rheumatoid arthritis	Weighted mode	10	0.078941	0.0477482	0.132664	-0.0146455	0.172527	1.08214	0.985461	1.1883
rheumatoid arthritis	MR Egger	19	-0.0273845	0.0108999	0.0223742	-0.0487483	-0.00602067	0.972987	0.952421	0.993997	ebi-a-GCST90001727	CD19 on IgD+ CD38- naive	0.0947941	0.585259	0.264
rheumatoid arthritis	Weighted median	19	-0.0160596	0.0130462	0.218332	-0.0416302	0.00951104	0.984069	0.959224	1.00956
rheumatoid arthritis	Inverse variance weighted	19	-0.0242371	0.00913604	0.00798018	-0.0421437	-0.00633043	0.976054	0.958732	0.99369
rheumatoid arthritis	Simple mode	19	-0.0107354	0.0289593	0.715182	-0.0674957	0.0460248	0.989322	0.934732	1.0471
rheumatoid arthritis	Weighted mode	19	-0.0206075	0.00871507	0.0294895	-0.0376891	-0.003526	0.979603	0.963012	0.99648
rheumatoid arthritis	MR Egger	24	0.0246502	0.0231615	0.298748	-0.0207464	0.0700468	1.02496	0.979467	1.07256	ebi-a-GCST90001908	CCR7 on naive CD8br	0.685358	0.640891	0.742
rheumatoid arthritis	Weighted median	24	0.0312019	0.0211634	0.140392	-0.0102783	0.072682	1.03169	0.989774	1.07539
rheumatoid arthritis	Inverse variance weighted	24	0.033196	0.0144911	0.0219757	0.00479348	0.0615986	1.03375	1.0048	1.06354
rheumatoid arthritis	Simple mode	24	0.0227646	0.0290788	0.441695	-0.0342298	0.079759	1.02303	0.966349	1.08303
rheumatoid arthritis	Weighted mode	24	0.027775	0.0243076	0.264941	-0.0198679	0.075418	1.02816	0.980328	1.07833
rheumatoid arthritis	MR Egger	26	0.0104621	0.00434938	0.0242205	0.00193731	0.0189869	1.01052	1.00194	1.01917	ebi-a-GCST90001917	CD45 on CD8br	0.655974	0.364282	0.592
rheumatoid arthritis	Weighted median	26	0.00829785	0.00580372	0.15279	-0.00307744	0.0196731	1.00833	0.996927	1.01987
rheumatoid arthritis	Inverse variance weighted	26	0.00877017	0.00394588	0.0262416	0.00103626	0.0165041	1.00881	1.00104	1.01664
rheumatoid arthritis	Simple mode	26	0.0125211	0.00720271	0.0944461	-0.00159621	0.0266384	1.0126	0.998405	1.027
rheumatoid arthritis	Weighted mode	26	0.010569	0.00491758	0.0414883	0.000930563	0.0202075	1.01063	1.00093	1.02041
rheumatoid arthritis	MR Egger	20	-0.0454768	0.0153858	0.00846015	-0.075633	-0.0153207	0.955542	0.927156	0.984796	ebi-a-GCST90001979	CD16 on CD14- CD16+ monocyte	0.661373	0.0866544	0.401
rheumatoid arthritis	Weighted median	20	-0.0222252	0.0168454	0.187048	-0.0552422	0.0107918	0.97802	0.946256	1.01085
rheumatoid arthritis	Inverse variance weighted	20	-0.0259057	0.0109592	0.0180867	-0.0473857	-0.00442574	0.974427	0.95372	0.995584
rheumatoid arthritis	Simple mode	20	-0.0190226	0.0265393	0.482234	-0.0710395	0.0329944	0.981157	0.931425	1.03354
rheumatoid arthritis	Weighted mode	20	-0.0626953	0.0161484	0.00100218	-0.0943461	-0.0310445	0.93923	0.909968	0.969432
rheumatoid arthritis	MR Egger	25	-0.0459108	0.0304275	0.14495	-0.105549	0.0137271	0.955127	0.899831	1.01382	ebi-a-GCST90002017	CCR2 on monocyte	0.618392	0.996199	0.616
rheumatoid arthritis	Weighted median	25	-0.0536883	0.0217114	0.0134053	-0.0962427	-0.011134	0.947727	0.908244	0.988928
rheumatoid arthritis	Inverse variance weighted	25	-0.0457836	0.0151041	0.00243589	-0.0753877	-0.0161795	0.955249	0.927384	0.983951
rheumatoid arthritis	Simple mode	25	-0.0603524	0.041072	0.154704	-0.140854	0.0201487	0.941433	0.868616	1.02035
rheumatoid arthritis	Weighted mode	25	-0.0761353	0.0255749	0.00655457	-0.126262	-0.0260085	0.926691	0.881384	0.974327
rheumatoid arthritis	MR Egger	14	-0.00989206	0.0480988	0.840503	-0.104166	0.0843817	0.990157	0.901076	1.08804	ebi-a-GCST90002101	CD45RA on TD CD8br	0.397924	0.115611	0.486
rheumatoid arthritis	Weighted median	14	-0.0527662	0.0338463	0.118998	-0.119105	0.0135725	0.948602	0.887715	1.01367
rheumatoid arthritis	Inverse variance weighted	14	-0.0810828	0.0240867	0.000761886	-0.128293	-0.0338728	0.922117	0.879596	0.966694
rheumatoid arthritis	Simple mode	14	-0.0398965	0.0482058	0.422813	-0.13438	0.0545868	0.960889	0.874258	1.0561
rheumatoid arthritis	Weighted mode	14	-0.0473239	0.0361261	0.212884	-0.118131	0.0234832	0.953778	0.88858	1.02376
type 1 diabetes	MR Egger	28	-0.368259	0.210806	0.0924577	-0.781438	0.0449206	0.691938	0.457747	1.04594	ebi-a-GCST90001406	Memory B cell %B cell	0.385674	0.816044	0.474
type 1 diabetes	Weighted median	28	-0.307975	0.200435	0.124408	-0.700827	0.0848782	0.734934	0.496175	1.08858
type 1 diabetes	Inverse variance weighted	28	-0.332096	0.141541	0.0189615	-0.609517	-0.0546754	0.717418	0.543613	0.946792
type 1 diabetes	Simple mode	28	-0.417076	0.32195	0.206126	-1.0481	0.213946	0.658971	0.350604	1.23856
type 1 diabetes	Weighted mode	28	-0.315398	0.18431	0.0985036	-0.676644	0.0458489	0.729499	0.50832	1.04692
type 1 diabetes	MR Egger	23	-0.265243	0.470336	0.578766	-1.1871	0.656615	0.76702	0.305105	1.92825	ebi-a-GCST90001412	IgD+ CD24+ AC	0.411853	0.324144	0.436
type 1 diabetes	Weighted median	23	-0.504516	0.353355	0.153352	-1.19709	0.188059	0.603798	0.302071	1.2069
type 1 diabetes	Inverse variance weighted	23	-0.67009	0.245955	0.00644105	-1.15216	-0.188018	0.511662	0.315953	0.8286
type 1 diabetes	Simple mode	23	-0.5595	0.604038	0.364358	-1.74341	0.624415	0.571495	0.174922	1.86715
type 1 diabetes	Weighted mode	23	-0.343178	0.396633	0.396251	-1.12058	0.434222	0.709512	0.326091	1.54376
type 1 diabetes	MR Egger	17	0.146931	0.166548	0.391579	-0.179503	0.473365	1.15827	0.835686	1.60539	ebi-a-GCST90001443	CD20- %lymphocyte	0.761917	0.120748	0.704
type 1 diabetes	Weighted median	17	0.256698	0.161478	0.111907	-0.0597986	0.573194	1.29265	0.941954	1.77392
type 1 diabetes	Inverse variance weighted	17	0.309297	0.134151	0.0211338	0.0463608	0.572233	1.36247	1.04745	1.77222
type 1 diabetes	Simple mode	17	0.463523	0.487445	0.355788	-0.491869	1.41892	1.58966	0.611482	4.13264
type 1 diabetes	Weighted mode	17	0.251844	0.147252	0.106528	-0.0367694	0.540458	1.2864	0.963898	1.71679
type 1 diabetes	MR Egger	24	-0.307908	0.158207	0.0645093	-0.617994	0.00217699	0.734983	0.539025	1.00218	ebi-a-GCST90001469	CD62L- myeloid DC %DC	0.76643	0.685185	0.768
type 1 diabetes	Weighted median	24	-0.310138	0.157007	0.0482318	-0.617871	-0.00240545	0.733345	0.539091	0.997597
type 1 diabetes	Inverse variance weighted	24	-0.262563	0.113338	0.0205237	-0.484705	-0.0404201	0.769078	0.615879	0.960386
type 1 diabetes	Simple mode	24	-0.36299	0.278894	0.205963	-0.909622	0.183643	0.695594	0.402676	1.20159
type 1 diabetes	Weighted mode	24	-0.296561	0.139604	0.0446113	-0.570184	-0.022938	0.74337	0.565421	0.977323
type 1 diabetes	MR Egger	25	-0.127993	0.269452	0.639258	-0.656119	0.400133	0.87986	0.518861	1.49202	ebi-a-GCST90001480	Resting Treg AC	0.629559	0.331146	0.674
type 1 diabetes	Weighted median	25	-0.303373	0.239682	0.205609	-0.77315	0.166403	0.738323	0.461557	1.18105
type 1 diabetes	Inverse variance weighted	25	-0.340775	0.163302	0.0369086	-0.660847	-0.0207025	0.711219	0.516414	0.97951
type 1 diabetes	Simple mode	25	-0.0521022	0.378811	0.89175	-0.794572	0.690368	0.949232	0.451774	1.99445
type 1 diabetes	Weighted mode	25	-0.282818	0.253467	0.275556	-0.779613	0.213977	0.753657	0.458584	1.23859
type 1 diabetes	MR Egger	35	0.056499	0.0905409	0.536907	-0.120961	0.233959	1.05813	0.886068	1.26359	ebi-a-GCST90001485	CD39+ resting Treg % CD4 Treg	0.249134	0.0882078	0.315
type 1 diabetes	Weighted median	35	0.137237	0.0939193	0.143955	-0.0468451	0.321319	1.1471	0.954235	1.37894
type 1 diabetes	Inverse variance weighted	35	0.153217	0.074056	0.0385519	0.00806751	0.298367	1.16558	1.0081	1.34766
type 1 diabetes	Simple mode	35	0.741194	0.207676	0.00109196	0.334149	1.14824	2.09844	1.39675	3.15264
type 1 diabetes	Weighted mode	35	0.134278	0.0816908	0.109448	-0.025836	0.294392	1.14371	0.974495	1.34231
type 1 diabetes	MR Egger	16	0.118384	0.315386	0.713017	-0.499772	0.73654	1.12568	0.606669	2.0887	ebi-a-GCST90001529	CD66b++ myeloid cell AC	0.735743	0.344383	0.735
type 1 diabetes	Weighted median	16	0.399983	0.253802	0.115034	-0.0974686	0.897434	1.4918	0.907131	2.4533
type 1 diabetes	Inverse variance weighted	16	0.368336	0.185015	0.0464981	0.00570652	0.730966	1.44533	1.00572	2.07709
type 1 diabetes	Simple mode	16	0.318462	0.444801	0.485011	-0.553348	1.19027	1.37501	0.575022	3.28797
type 1 diabetes	Weighted mode	16	0.166294	0.328784	0.62036	-0.478123	0.810711	1.18092	0.619946	2.24951
type 1 diabetes	MR Egger	31	-0.647208	0.487418	0.194591	-1.60255	0.30813	0.523505	0.201383	1.36088	ebi-a-GCST90001549	CM CD8br %CD8br	0.156998	0.748899	0.175
type 1 diabetes	Weighted median	31	-0.452981	0.304366	0.136678	-1.04954	0.143576	0.63573	0.350099	1.15439
type 1 diabetes	Inverse variance weighted	31	-0.508732	0.228774	0.0261665	-0.957129	-0.060335	0.601257	0.383994	0.941449
type 1 diabetes	Simple mode	31	-0.0979838	0.557801	0.861741	-1.19127	0.995305	0.906664	0.303834	2.70555
type 1 diabetes	Weighted mode	31	-0.542928	0.423428	0.209585	-1.37285	0.286991	0.581044	0.253384	1.33241
type 1 diabetes	MR Egger	17	-0.629414	0.386983	0.124671	-1.3879	0.129073	0.532904	0.249599	1.13777	ebi-a-GCST90001557	TD CD8br AC	0.675007	0.954986	0.741
type 1 diabetes	Weighted median	17	-0.747223	0.311843	0.0165681	-1.35843	-0.136012	0.47368	0.257063	0.872832
type 1 diabetes	Inverse variance weighted	17	-0.647603	0.222119	0.00355051	-1.08296	-0.212248	0.523299	0.338593	0.808764
type 1 diabetes	Simple mode	17	-0.976056	0.445177	0.0434727	-1.8486	-0.10351	0.376794	0.157457	0.901667
type 1 diabetes	Weighted mode	17	-0.803381	0.327396	0.025972	-1.44508	-0.161684	0.447812	0.235728	0.85071
type 1 diabetes	MR Egger	25	0.222959	0.482093	0.648082	-0.721943	1.16786	1.24977	0.485807	3.21511	ebi-a-GCST90001625	HLA DR+ CD4+ %T cell	0.0751185	0.30473	0.08
type 1 diabetes	Weighted median	25	0.371833	0.322872	0.249468	-0.260997	1.00466	1.45039	0.770284	2.73099
type 1 diabetes	Inverse variance weighted	25	0.645836	0.265408	0.0149589	0.125637	1.16603	1.90758	1.13387	3.20924
type 1 diabetes	Simple mode	25	0.20264	0.500857	0.689365	-0.77904	1.18432	1.22463	0.458846	3.26846
type 1 diabetes	Weighted mode	25	0.358017	0.349658	0.31609	-0.327313	1.04335	1.43049	0.720858	2.83871
type 1 diabetes	MR Egger	30	0.185054	0.139691	0.195967	-0.0887396	0.458848	1.20328	0.915084	1.58225	ebi-a-GCST90001628	HLA DR+ CD8br %T cell	0.85744	0.7777	0.891
type 1 diabetes	Weighted median	30	0.173664	0.144873	0.230633	-0.110287	0.457615	1.18966	0.895577	1.5803
type 1 diabetes	Inverse variance weighted	30	0.211268	0.105151	0.0445163	0.00517302	0.417363	1.23524	1.00519	1.51795
type 1 diabetes	Simple mode	30	0.01725	0.228844	0.940431	-0.431284	0.465784	1.0174	0.649675	1.59326
type 1 diabetes	Weighted mode	30	0.186973	0.129857	0.160621	-0.0675461	0.441492	1.20559	0.934685	1.55503
type 1 diabetes	MR Egger	18	-0.367203	0.194976	0.0779652	-0.749356	0.0149501	0.692669	0.472671	1.01506	ebi-a-GCST90001674	CD28- CD127- CD25++ CD8br %CD8br	0.98396	0.926186	0.991
type 1 diabetes	Weighted median	18	-0.32497	0.202411	0.108384	-0.721695	0.0717549	0.722549	0.485928	1.07439
type 1 diabetes	Inverse variance weighted	18	-0.379409	0.145591	0.0091607	-0.664766	-0.0940512	0.684266	0.514394	0.910236
type 1 diabetes	Simple mode	18	-0.61804	0.345484	0.0914619	-1.29519	0.059108	0.539	0.273846	1.06089
type 1 diabetes	Weighted mode	18	-0.382147	0.181411	0.0503197	-0.737713	-0.0265816	0.682395	0.478206	0.973769
type 1 diabetes	MR Egger	22	-0.542732	0.332018	0.117765	-1.19349	0.108022	0.581158	0.303162	1.11407	ebi-a-GCST90001680	CD25++ CD8br %CD8br	0.809414	0.889448	0.832
type 1 diabetes	Weighted median	22	-0.604446	0.295696	0.0409388	-1.18401	-0.0248825	0.546377	0.306049	0.975425
type 1 diabetes	Inverse variance weighted	22	-0.506053	0.20581	0.013939	-0.909441	-0.102664	0.60287	0.402749	0.90243
type 1 diabetes	Simple mode	22	-0.693573	0.450701	0.138767	-1.57695	0.1898	0.499787	0.206605	1.20901
type 1 diabetes	Weighted mode	22	-0.587169	0.303448	0.0665752	-1.18193	0.00759026	0.555899	0.306687	1.00762
type 1 diabetes	MR Egger	28	-0.347461	0.143105	0.0224068	-0.627947	-0.0669746	0.70648	0.533686	0.935219	ebi-a-GCST90001706	BAFF-R on IgD+ CD38- naive	0.908653	0.336347	0.877
type 1 diabetes	Weighted median	28	-0.318805	0.124001	0.0101412	-0.561847	-0.0757621	0.727017	0.570155	0.927037
type 1 diabetes	Inverse variance weighted	28	-0.245438	0.0981365	0.0123849	-0.437786	-0.0530903	0.782362	0.645464	0.948294
type 1 diabetes	Simple mode	28	-0.213223	0.325001	0.517332	-0.850226	0.423779	0.807976	0.427318	1.52772
type 1 diabetes	Weighted mode	28	-0.328248	0.119707	0.0107022	-0.562874	-0.0936231	0.720184	0.56957	0.910626
type 1 diabetes	MR Egger	19	-0.422204	0.156269	0.0151191	-0.728492	-0.115916	0.6556	0.482636	0.89055	ebi-a-GCST90001707	BAFF-R on IgD+ CD38- unsw mem	0.526224	0.232128	0.623
type 1 diabetes	Weighted median	19	-0.32449	0.130841	0.0131371	-0.580939	-0.0680414	0.722896	0.559373	0.934222
type 1 diabetes	Inverse variance weighted	19	-0.283308	0.108884	0.00927053	-0.496721	-0.0698943	0.753288	0.608523	0.932492
type 1 diabetes	Simple mode	19	-0.0660371	0.33274	0.844906	-0.718207	0.586133	0.936096	0.487626	1.79703
type 1 diabetes	Weighted mode	19	-0.299753	0.126746	0.0294656	-0.548175	-0.0513301	0.741002	0.578004	0.949965
type 1 diabetes	MR Egger	27	-0.113161	0.148567	0.453375	-0.404352	0.17803	0.893007	0.667409	1.19486	ebi-a-GCST90001708	BAFF-R on IgD+ CD38br	0.240369	0.30978	0.285
type 1 diabetes	Weighted median	27	-0.314732	0.129806	0.0153241	-0.569152	-0.0603115	0.729985	0.566005	0.941471
type 1 diabetes	Inverse variance weighted	27	-0.218573	0.10848	0.0439175	-0.431194	-0.00595305	0.803665	0.649733	0.994065
type 1 diabetes	Simple mode	27	-0.203376	0.27532	0.466711	-0.743002	0.33625	0.815971	0.475684	1.39969
type 1 diabetes	Weighted mode	27	-0.305794	0.12055	0.0175361	-0.542073	-0.0695154	0.736538	0.581541	0.932846
type 1 diabetes	MR Egger	24	-0.0980787	0.143222	0.500622	-0.378795	0.182637	0.906578	0.684686	1.20038	ebi-a-GCST90001720	BAFF-R on transitional	0.471994	0.114982	0.47
type 1 diabetes	Weighted median	24	-0.328017	0.136637	0.0163662	-0.595826	-0.0602086	0.72035	0.551107	0.941568
type 1 diabetes	Inverse variance weighted	24	-0.254401	0.106958	0.0173823	-0.464038	-0.0447639	0.775381	0.628739	0.956223
type 1 diabetes	Simple mode	24	-0.144945	0.301828	0.635604	-0.736528	0.446638	0.86507	0.478773	1.56305
type 1 diabetes	Weighted mode	24	-0.321602	0.136524	0.02739	-0.589189	-0.0540147	0.724987	0.554777	0.947418
type 1 diabetes	MR Egger	28	-0.0902206	0.229152	0.697002	-0.539358	0.358917	0.91373	0.583122	1.43178	ebi-a-GCST90001753	CD20 on IgD- CD24-	0.640103	0.152362	0.614
type 1 diabetes	Weighted median	28	-0.193804	0.237063	0.413633	-0.658448	0.270841	0.82382	0.517654	1.31107
type 1 diabetes	Inverse variance weighted	28	-0.333897	0.15874	0.0354292	-0.645028	-0.0227662	0.716127	0.524648	0.977491
type 1 diabetes	Simple mode	28	-0.412761	0.375593	0.28149	-1.14892	0.323402	0.661821	0.316978	1.38182
type 1 diabetes	Weighted mode	28	-0.138929	0.21	0.513857	-0.550529	0.272672	0.87029	0.576645	1.31347
type 1 diabetes	MR Egger	21	-0.0190367	0.432542	0.965355	-0.866819	0.828745	0.981143	0.420287	2.29044	ebi-a-GCST90001786	CD25 on IgD- CD27-	0.837118	0.22517	0.853
type 1 diabetes	Weighted median	21	-0.327802	0.315563	0.298906	-0.946306	0.290702	0.720506	0.388172	1.33737
type 1 diabetes	Inverse variance weighted	21	-0.48218	0.224973	0.0320907	-0.923128	-0.041233	0.617436	0.397274	0.959606
type 1 diabetes	Simple mode	21	-0.137986	0.491396	0.781745	-1.10112	0.825151	0.871111	0.332497	2.28223
type 1 diabetes	Weighted mode	21	-0.541814	0.425412	0.2174	-1.37562	0.291993	0.581692	0.252683	1.33909
type 1 diabetes	MR Egger	21	0.166665	0.228658	0.474962	-0.281505	0.614835	1.18136	0.754647	1.84935	ebi-a-GCST90001853	CD3 on activated Treg	0.915056	0.400199	0.914
type 1 diabetes	Weighted median	21	0.385027	0.199235	0.0532944	-0.00547338	0.775527	1.46965	0.994542	2.17174
type 1 diabetes	Inverse variance weighted	21	0.322405	0.139765	0.0210678	0.0484658	0.596343	1.38044	1.04966	1.81547
type 1 diabetes	Simple mode	21	0.498831	0.331127	0.147581	-0.150179	1.14784	1.64679	0.860554	3.15138
type 1 diabetes	Weighted mode	21	0.325652	0.201315	0.121408	-0.0689257	0.720229	1.38493	0.933396	2.0549
type 1 diabetes	MR Egger	20	0.46376	0.216553	0.0461605	0.0393159	0.888204	1.59004	1.0401	2.43076	ebi-a-GCST90001855	CD3 on secreting Treg	0.887688	0.590525	0.883
type 1 diabetes	Weighted median	20	0.415231	0.17949	0.0207006	0.0634317	0.767031	1.51472	1.06549	2.15336
type 1 diabetes	Inverse variance weighted	20	0.372149	0.137597	0.00683818	0.102458	0.64184	1.45085	1.10789	1.89997
type 1 diabetes	Simple mode	20	0.584232	0.263613	0.0390776	0.0675514	1.10091	1.79361	1.06989	3.00691
type 1 diabetes	Weighted mode	20	0.40613	0.20404	0.061125	0.00621178	0.806049	1.501	1.00623	2.23904
type 1 diabetes	MR Egger	22	0.290496	0.213569	0.188902	-0.128098	0.709091	1.33709	0.879767	2.03214	ebi-a-GCST90001857	CD3 on activated & secreting Treg	0.930593	0.950908	0.931
type 1 diabetes	Weighted median	22	0.356409	0.182176	0.0504184	-0.000656407	0.713473	1.42819	0.999344	2.04107
type 1 diabetes	Inverse variance weighted	22	0.300755	0.136133	0.0271554	0.0339347	0.567576	1.35088	1.03452	1.76399
type 1 diabetes	Simple mode	22	0.447721	0.314406	0.169131	-0.168515	1.06396	1.56474	0.844919	2.89781
type 1 diabetes	Weighted mode	22	0.335428	0.188768	0.0900692	-0.0345579	0.705414	1.39854	0.966032	2.02468
type 1 diabetes	MR Egger	20	0.232167	0.120679	0.0703357	-0.00436429	0.468697	1.26133	0.995645	1.59791	ebi-a-GCST90001963	FSC-A on myeloid DC	0.751144	0.803385	0.821
type 1 diabetes	Weighted median	20	0.233571	0.135124	0.0838868	-0.0312724	0.498415	1.2631	0.969212	1.64611
type 1 diabetes	Inverse variance weighted	20	0.213974	0.0968473	0.027147	0.0241535	0.403795	1.23859	1.02445	1.4975
type 1 diabetes	Simple mode	20	0.277093	0.221696	0.226522	-0.157432	0.711618	1.31929	0.854335	2.03729
type 1 diabetes	Weighted mode	20	0.237944	0.117791	0.0577059	0.00707313	0.468815	1.26864	1.0071	1.5981
type 1 diabetes	MR Egger	21	-0.28315	0.241735	0.255949	-0.75695	0.190651	0.753407	0.469095	1.21004	ebi-a-GCST90001966	FSC-A on granulocyte	0.49685	0.544155	0.49
type 1 diabetes	Weighted median	21	-0.452741	0.251157	0.0714479	-0.94501	0.0395271	0.635883	0.388676	1.04032
type 1 diabetes	Inverse variance weighted	21	-0.39702	0.156326	0.0110949	-0.703419	-0.0906216	0.67232	0.49489	0.913363
type 1 diabetes	Simple mode	21	-0.243123	0.451423	0.596128	-1.12791	0.641667	0.784175	0.323708	1.89965
type 1 diabetes	Weighted mode	21	-0.211569	0.225074	0.358434	-0.652713	0.229576	0.809314	0.520631	1.25807
type 1 diabetes	MR Egger	14	0.181259	0.165977	0.296243	-0.144057	0.506575	1.19873	0.865838	1.6596	ebi-a-GCST90002013	CCR2 on myeloid DC	0.367582	0.410521	0.344
type 1 diabetes	Weighted median	14	0.0543648	0.173434	0.753931	-0.285567	0.394296	1.05587	0.751588	1.48334
type 1 diabetes	Inverse variance weighted	14	0.266847	0.130793	0.0413283	0.0104924	0.523202	1.30584	1.01055	1.68742
type 1 diabetes	Simple mode	14	0.655288	0.379523	0.107908	-0.0885782	1.39915	1.9257	0.915232	4.05177
type 1 diabetes	Weighted mode	14	0.123509	0.17197	0.485342	-0.213552	0.46057	1.13146	0.80771	1.58498
type 1 diabetes	MR Egger	28	0.282725	0.161368	0.0915539	-0.0335568	0.599006	1.32674	0.967	1.82031	ebi-a-GCST90002077	SSC-A on HLA DR+ NK	0.497964	0.834394	0.54
type 1 diabetes	Weighted median	28	0.337313	0.17998	0.0609068	-0.0154474	0.690073	1.40118	0.984671	1.99386
type 1 diabetes	Inverse variance weighted	28	0.26017	0.12021	0.0304416	0.0245585	0.495782	1.29715	1.02486	1.64178
type 1 diabetes	Simple mode	28	0.483052	0.280216	0.0961674	-0.0661703	1.03227	1.62101	0.935971	2.80744
type 1 diabetes	Weighted mode	28	0.344591	0.167061	0.0488839	0.0171527	0.67203	1.41141	1.0173	1.95821
type 1 diabetes	MR Egger	16	0.105563	0.213626	0.628865	-0.313145	0.524271	1.11134	0.731144	1.68923	ebi-a-GCST90002094	CD11b on Mo MDSC	0.839919	0.419694	0.859
type 1 diabetes	Weighted median	16	0.291091	0.175918	0.0979854	-0.0537077	0.63589	1.33789	0.947709	1.8887
type 1 diabetes	Inverse variance weighted	16	0.249986	0.124345	0.0443868	0.00626945	0.493703	1.28401	1.00629	1.63837
type 1 diabetes	Simple mode	16	0.566127	0.252709	0.0406426	0.0708186	1.06144	1.76143	1.07339	2.89052
type 1 diabetes	Weighted mode	16	0.134248	0.188541	0.487371	-0.235293	0.503788	1.14368	0.790339	1.65498
type 1 diabetes	MR Egger	8	-0.633494	0.290302	0.0718446	-1.20249	-0.0645007	0.530734	0.300446	0.937535	ebi-a-GCST90002103	CD45RA on CD39+ resting Treg	0.744617	0.528965	0.821
type 1 diabetes	Weighted median	8	-0.515142	0.278747	0.0645935	-1.06149	0.0312026	0.597416	0.345941	1.03169
type 1 diabetes	Inverse variance weighted	8	-0.510495	0.224442	0.0229353	-0.950402	-0.0705894	0.600198	0.386586	0.931844
type 1 diabetes	Simple mode	8	-0.686309	0.373593	0.108815	-1.41855	0.045934	0.503431	0.242065	1.04701
type 1 diabetes	Weighted mode	8	-0.582257	0.287484	0.082476	-1.14573	-0.0187888	0.558636	0.317993	0.981387

## Sheet: Table S6
Table S6. Associations between inflammatory factors and autoimmune diseases.
Outcome	method	nsnp	b	se	pval	lo_ci	up_ci	or	or_lci95	or_uci95	Folder	reportedTrait	Q_pval	Pleiotropy_pval	Presso_value
atopic dermatitis	MR Egger	35	-0.0129805	0.0162259	0.429439	-0.0447833	0.0188222	0.987103	0.956205	1.019	GCST90274768	C-C motif chemokine 25 levels	0.346475	0.168552	0.451
atopic dermatitis	Weighted median	35	-0.0215381	0.0146427	0.141316	-0.0502379	0.00716164	0.978692	0.951003	1.00719
atopic dermatitis	Inverse variance weighted	35	-0.0272836	0.0128325	0.0334922	-0.0524353	-0.0021319	0.973085	0.948916	0.99787
atopic dermatitis	Simple mode	35	-0.0306181	0.0463704	0.513514	-0.121504	0.060268	0.969846	0.885587	1.06212
atopic dermatitis	Weighted mode	35	-0.0234099	0.0148026	0.123028	-0.0524229	0.00560309	0.976862	0.948927	1.00562
atopic dermatitis	MR Egger	26	0.0158957	0.0460042	0.732709	-0.0742726	0.106064	1.01602	0.928419	1.11189	GCST90274828	Neurturin levels	0.330991	0.0756796	0.391
atopic dermatitis	Weighted median	26	0.0626735	0.0365094	0.086045	-0.00888493	0.134232	1.06468	0.991154	1.14366
atopic dermatitis	Inverse variance weighted	26	0.0879902	0.0258483	0.000663819	0.0373276	0.138653	1.09198	1.03803	1.14873
atopic dermatitis	Simple mode	26	0.063551	0.0647889	0.336043	-0.0634353	0.190537	1.06561	0.938535	1.2099
atopic dermatitis	Weighted mode	26	0.0540647	0.0504037	0.293681	-0.0447265	0.152856	1.05555	0.956259	1.16516
inflammatory bowel disease	MR Egger	32	0.0262238	0.0360113	0.472132	-0.0443584	0.096806	1.02657	0.956611	1.10165	GCST90274790	Fibroblast growth factor 5 levels	0.118996	0.340899	0.141
inflammatory bowel disease	Weighted median	32	0.0283714	0.0269065	0.291679	-0.0243653	0.0811082	1.02878	0.975929	1.08449
inflammatory bowel disease	Inverse variance weighted	32	0.0509448	0.0253571	0.0445268	0.00124497	0.100645	1.05226	1.00125	1.10588
inflammatory bowel disease	Simple mode	32	0.0314908	0.0860467	0.716871	-0.137161	0.200142	1.03199	0.87183	1.22158
inflammatory bowel disease	Weighted mode	32	0.0314908	0.0266781	0.24682	-0.0207982	0.0837797	1.03199	0.979417	1.08739
inflammatory bowel disease	MR Egger	43	0.106785	0.0704019	0.136991	-0.0312022	0.244773	1.1127	0.96928	1.27733	GCST90274846	Tumor necrosis factor ligand superfamily member 12 levels	0.569105	0.865827	0.601
inflammatory bowel disease	Weighted median	43	0.112322	0.0513501	0.0287153	0.0116756	0.212968	1.11887	1.01174	1.23735
inflammatory bowel disease	Inverse variance weighted	43	0.0962786	0.03373	0.00431191	0.0301679	0.162389	1.10107	1.03063	1.17632
inflammatory bowel disease	Simple mode	43	0.0206823	0.0975565	0.83313	-0.170528	0.211893	1.0209	0.843219	1.23602
inflammatory bowel disease	Weighted mode	43	0.131113	0.0654512	0.0516349	0.00282843	0.259397	1.1401	1.00283	1.29615
lupus erythematosus	MR Egger	26	-0.692731	0.269841	0.0169107	-1.22162	-0.163842	0.500208	0.294753	0.848876	GCST90274826	Matrix metalloproteinase-1 levels	0.61604	0.165821	0.666
lupus erythematosus	Weighted median	26	-0.343011	0.211275	0.104476	-0.757109	0.0710872	0.70963	0.46902	1.07367
lupus erythematosus	Inverse variance weighted	26	-0.366375	0.143787	0.010833	-0.648197	-0.0845526	0.693243	0.522988	0.918923
lupus erythematosus	Simple mode	26	-0.480047	0.362801	0.197753	-1.19114	0.231042	0.618754	0.303876	1.25991
lupus erythematosus	Weighted mode	26	-0.496139	0.266897	0.0748501	-1.01926	0.0269793	0.608877	0.360863	1.02735
lupus erythematosus	MR Egger	24	0.717765	0.378285	0.0709749	-0.0236731	1.4592	2.04985	0.976605	4.30253	GCST90274832	Programmed cell death 1 ligand 1 levels	0.575767	0.341423	0.566
lupus erythematosus	Weighted median	24	0.503419	0.23762	0.0341254	0.0376835	0.969155	1.65437	1.0384	2.63572
lupus erythematosus	Inverse variance weighted	24	0.386297	0.164019	0.0185132	0.064819	0.707774	1.47152	1.06697	2.02947
lupus erythematosus	Simple mode	24	0.412522	0.435958	0.353861	-0.441957	1.267	1.51062	0.642778	3.55019
lupus erythematosus	Weighted mode	24	0.576796	0.33976	0.103064	-0.0891335	1.24272	1.78032	0.914723	3.46504
multiple sclerosis	MR Egger	33	0.0388131	0.137074	0.77894	-0.229851	0.307477	1.03958	0.794652	1.35999	GCST90274771	Natural killer cell receptor 2B4 levels	0.252237	0.367721	0.271
multiple sclerosis	Weighted median	33	0.0484693	0.105318	0.645358	-0.157953	0.254892	1.04966	0.85389	1.29032
multiple sclerosis	Inverse variance weighted	33	0.146105	0.070616	0.0385458	0.00769737	0.284512	1.15732	1.00773	1.32911
multiple sclerosis	Simple mode	33	0.00075017	0.191831	0.996904	-0.375239	0.376739	1.00075	0.687125	1.45752
multiple sclerosis	Weighted mode	33	0.0529762	0.123849	0.6717	-0.189768	0.295721	1.0544	0.827151	1.34409
multiple sclerosis	MR Egger	20	0.0634643	0.126157	0.621024	-0.183804	0.310733	1.06552	0.832099	1.36442	GCST90274825	Macrophage inflammatory protein 1a levels	0.0785141	0.172085	0.151
multiple sclerosis	Weighted median	20	0.0843137	0.0896064	0.346739	-0.0913148	0.259942	1.08797	0.91273	1.29686
multiple sclerosis	Inverse variance weighted	20	0.202122	0.0821848	0.0139184	0.04104	0.363204	1.224	1.04189	1.43793
multiple sclerosis	Simple mode	20	0.502573	0.228016	0.0400474	0.055662	0.949484	1.65297	1.05724	2.58437
multiple sclerosis	Weighted mode	20	0.123161	0.0879465	0.177509	-0.0492138	0.295537	1.13107	0.951978	1.34385
multiple sclerosis	MR Egger	19	-0.24195	0.210448	0.266189	-0.654429	0.170528	0.785095	0.519739	1.18593	GCST90274834	SIR2-like protein 2 levels	0.561588	0.941645	0.591
multiple sclerosis	Weighted median	19	-0.277216	0.14403	0.0542664	-0.559516	0.00508366	0.757891	0.571486	1.0051
multiple sclerosis	Inverse variance weighted	19	-0.228129	0.0983892	0.0204144	-0.420972	-0.0352867	0.796021	0.656408	0.965329
multiple sclerosis	Simple mode	19	-0.328841	0.265798	0.231916	-0.849805	0.192123	0.719757	0.427498	1.21182
multiple sclerosis	Weighted mode	19	-0.351034	0.200087	0.0963682	-0.743205	0.0411357	0.70396	0.475587	1.04199
myasthenia gravis	MR Egger	32	-0.664464	0.306348	0.0381391	-1.26491	-0.0640214	0.514549	0.282266	0.937985	GCST90274818	Latency-associated peptide transforming growth factor beta 1 levels	0.54232	0.343325	0.537
myasthenia gravis	Weighted median	32	-0.244418	0.26205	0.350968	-0.758036	0.269201	0.78316	0.468586	1.30892
myasthenia gravis	Inverse variance weighted	32	-0.41808	0.168427	0.0130553	-0.748197	-0.0879622	0.65831	0.473219	0.915796
myasthenia gravis	Simple mode	32	-0.4996	0.475042	0.301068	-1.43068	0.431482	0.606774	0.239146	1.53954
myasthenia gravis	Weighted mode	32	-0.186562	0.311099	0.553073	-0.796315	0.423192	0.829807	0.450988	1.52683
myasthenia gravis	MR Egger	26	-0.665971	0.333465	0.0572716	-1.31956	-0.0123789	0.513775	0.267252	0.987697	GCST90274826	Matrix metalloproteinase-1 levels	0.534813	0.422877	0.559
myasthenia gravis	Weighted median	26	-0.52778	0.265554	0.0468701	-1.04827	-0.00729533	0.589913	0.350545	0.992731
myasthenia gravis	Inverse variance weighted	26	-0.436065	0.178032	0.0143109	-0.785007	-0.0871221	0.646576	0.456116	0.916565
myasthenia gravis	Simple mode	26	-0.44399	0.474364	0.358243	-1.37374	0.485764	0.641472	0.253157	1.62542
myasthenia gravis	Weighted mode	26	-0.576947	0.316839	0.0806055	-1.19795	0.0440577	0.56161	0.301812	1.04504
myasthenia gravis	MR Egger	24	-0.325884	0.271021	0.241979	-0.857084	0.205317	0.721889	0.424398	1.22791	GCST90274827	Matrix metalloproteinase-10 levels	0.512123	0.995397	0.56
myasthenia gravis	Weighted median	24	-0.368199	0.235217	0.117498	-0.829225	0.092826	0.691979	0.436387	1.09727
myasthenia gravis	Inverse variance weighted	24	-0.327131	0.166004	0.0487671	-0.652499	-0.00176339	0.720989	0.520743	0.998238
myasthenia gravis	Simple mode	24	-0.486345	0.393167	0.228571	-1.25695	0.284262	0.61487	0.28452	1.32878
myasthenia gravis	Weighted mode	24	-0.420391	0.260423	0.120107	-0.93082	0.0900374	0.65679	0.39423	1.09422
myasthenia gravis	MR Egger	34	0.220281	0.337535	0.518665	-0.441288	0.881849	1.24643	0.643207	2.41536	GCST90274841	Tumor necrosis factor receptor superfamily member 9 levels	0.572776	0.519259	0.574
myasthenia gravis	Weighted median	34	0.590629	0.23573	0.012227	0.128597	1.05266	1.80512	1.13723	2.86526
myasthenia gravis	Inverse variance weighted	34	0.415413	0.155798	0.0076679	0.110048	0.720777	1.515	1.11633	2.05603
myasthenia gravis	Simple mode	34	0.737127	0.513228	0.160342	-0.268799	1.74305	2.08992	0.764297	5.71477
myasthenia gravis	Weighted mode	34	0.791484	0.481359	0.109615	-0.15198	1.73495	2.20667	0.859006	5.66863
psoriasis	MR Egger	21	-0.089033	0.0459915	0.0679073	-0.179176	0.00111042	0.914815	0.835958	1.00111	GCST90274782	C-X-C motif chemokine 5 levels	0.849013	0.824589	0.895
psoriasis	Weighted median	21	-0.094543	0.0381927	0.013308	-0.169401	-0.0196852	0.909789	0.844171	0.980507
psoriasis	Inverse variance weighted	21	-0.0810776	0.0293609	0.00575524	-0.138625	-0.0235302	0.922122	0.870554	0.976745
psoriasis	Simple mode	21	-0.109483	0.0720046	0.144038	-0.250612	0.031646	0.896297	0.778324	1.03215
psoriasis	Weighted mode	21	-0.0976395	0.0362614	0.0140011	-0.168712	-0.0265672	0.906976	0.844752	0.973783
psoriasis	MR Egger	13	-0.231696	0.106401	0.052084	-0.440241	-0.0231512	0.793187	0.643881	0.977115	GCST90274815	Interleukin-6 levels	0.456575	0.473846	0.314
psoriasis	Weighted median	13	-0.16895	0.0794726	0.0335122	-0.324716	-0.0131839	0.844551	0.722732	0.986903
psoriasis	Inverse variance weighted	13	-0.164168	0.0543142	0.00250637	-0.270624	-0.0577127	0.848599	0.762903	0.943921
psoriasis	Simple mode	13	-0.120342	0.138715	0.402658	-0.392222	0.151539	0.886618	0.675554	1.16362
psoriasis	Weighted mode	13	-0.146075	0.0821967	0.100877	-0.30718	0.0150305	0.864093	0.735518	1.01514
psoriasis	MR Egger	42	-0.0404882	0.020773	0.0583222	-0.0812032	0.00022674	0.96032	0.922006	1.00023	GCST90274822	Monocyte chemoattractant protein 2 levels	0.651679	0.61332	0.662
psoriasis	Weighted median	42	-0.0475933	0.0207956	0.0221015	-0.0883528	-0.00683385	0.953522	0.915438	0.993189
psoriasis	Inverse variance weighted	42	-0.034402	0.0169919	0.0429073	-0.0677062	-0.00109787	0.966183	0.934535	0.998903
psoriasis	Simple mode	42	-0.0382729	0.0734642	0.605188	-0.182263	0.105717	0.96245	0.833382	1.11151
psoriasis	Weighted mode	42	-0.0421776	0.0200699	0.0417822	-0.0815145	-0.00284064	0.9587	0.921719	0.997163
rheumatoid arthritis	MR Egger	23	0.139868	0.0346664	0.000598035	0.0719218	0.207814	1.15012	1.07457	1.23098	GCST90274772	CD40L receptor levels	0.694476	0.0946057	0.423
rheumatoid arthritis	Weighted median	23	0.132099	0.0291795	5.97986e-06	0.0749068	0.189291	1.14122	1.07778	1.20839
rheumatoid arthritis	Inverse variance weighted	23	0.0973191	0.0247191	8.25069e-05	0.0488696	0.145769	1.10221	1.05008	1.15693
rheumatoid arthritis	Simple mode	23	0.0393473	0.0912289	0.670445	-0.139461	0.218156	1.04013	0.869827	1.24378
rheumatoid arthritis	Weighted mode	23	0.137159	0.0304339	0.000174948	0.0775088	0.19681	1.14701	1.08059	1.21751
rheumatoid arthritis	MR Egger	24	0.128043	0.082805	0.136292	-0.0342548	0.290341	1.1366	0.966325	1.33688	GCST90274788	Fibroblast growth factor 21 levels	0.517779	0.483293	0.494
rheumatoid arthritis	Weighted median	24	0.116372	0.0524413	0.0264811	0.0135867	0.219157	1.12341	1.01368	1.24503
rheumatoid arthritis	Inverse variance weighted	24	0.0747242	0.0355766	0.0356958	0.00499407	0.144454	1.07759	1.00501	1.15541
rheumatoid arthritis	Simple mode	24	0.0599989	0.108349	0.58509	-0.152365	0.272363	1.06184	0.858675	1.31306
rheumatoid arthritis	Weighted mode	24	0.147806	0.0632478	0.0285144	0.0238404	0.271772	1.15929	1.02413	1.31229
rheumatoid arthritis	MR Egger	19	0.156383	0.0760416	0.055414	0.00734156	0.305425	1.16927	1.00737	1.3572	GCST90274794	Interferon gamma levels	0.21726	0.298859	0.222
rheumatoid arthritis	Weighted median	19	0.132366	0.0571424	0.0205355	0.0203665	0.244365	1.14153	1.02058	1.27681
rheumatoid arthritis	Inverse variance weighted	19	0.0892461	0.0432758	0.0391827	0.00442552	0.174067	1.09335	1.00444	1.19013
rheumatoid arthritis	Simple mode	19	0.167623	0.0984667	0.105901	-0.0253723	0.360617	1.18249	0.974947	1.43421
rheumatoid arthritis	Weighted mode	19	0.145681	0.100769	0.165451	-0.0518269	0.343189	1.15683	0.949493	1.40944
rheumatoid arthritis	MR Egger	29	0.0649608	0.0351024	0.0751965	-0.00383985	0.133761	1.06712	0.996168	1.14312	GCST90274797	Interleukin-10 receptor subunit beta levels	0.264183	0.511156	0.287
rheumatoid arthritis	Weighted median	29	0.0810055	0.0282067	0.00408074	0.0257203	0.136291	1.08438	1.02605	1.14601
rheumatoid arthritis	Inverse variance weighted	29	0.0481439	0.0241346	0.0460639	0.000840052	0.0954477	1.04932	1.00084	1.10015
rheumatoid arthritis	Simple mode	29	0.0632831	0.0721844	0.388117	-0.0781984	0.204765	1.06533	0.924781	1.22724
rheumatoid arthritis	Weighted mode	29	0.0782984	0.0274489	0.00806334	0.0244986	0.132098	1.08145	1.0248	1.14122
type 1 diabetes	MR Egger	37	0.0733876	0.332595	0.826646	-0.578499	0.725274	1.07615	0.56074	2.0653	GCST90274798	Interleukin-12 subunit beta levels	0.860522	0.17317	0.886
type 1 diabetes	Weighted median	37	0.307656	0.289667	0.28819	-0.260092	0.875404	1.36023	0.770981	2.39984
type 1 diabetes	Inverse variance weighted	37	0.429771	0.211958	0.0425992	0.0143324	0.845209	1.5369	1.01444	2.32846
type 1 diabetes	Simple mode	37	0.445286	0.686036	0.520413	-0.899345	1.78992	1.56094	0.406836	5.98895
type 1 diabetes	Weighted mode	37	0.262618	0.258547	0.31653	-0.244135	0.769371	1.30033	0.783382	2.15841
type 1 diabetes	MR Egger	38	0.343948	0.298449	0.256731	-0.241012	0.928908	1.41051	0.785832	2.53174	GCST90274804	interleukin-18 receptor 1 levels	0.318943	0.247007	0.349
type 1 diabetes	Weighted median	38	0.719658	0.286158	0.0119066	0.158789	1.28053	2.05373	1.17209	3.59854
type 1 diabetes	Inverse variance weighted	38	0.591652	0.212673	0.00540277	0.174814	1.00849	1.80697	1.19102	2.74146
type 1 diabetes	Simple mode	38	1.06251	0.80826	0.196748	-0.521683	2.6467	2.89362	0.593521	14.1074
type 1 diabetes	Weighted mode	38	0.599987	0.238456	0.0163326	0.132613	1.06736	1.8221	1.14181	2.9077
type 1 diabetes	MR Egger	31	-0.738364	0.741399	0.327533	-2.19151	0.714778	0.477895	0.111748	2.04373	GCST90274817	Interleukin-8 levels	0.837973	0.91667	0.825
type 1 diabetes	Weighted median	31	-0.56275	0.617689	0.362265	-1.77342	0.64792	0.56964	0.169751	1.91156
type 1 diabetes	Inverse variance weighted	31	-0.804298	0.399269	0.0439648	-1.58687	-0.0217309	0.447402	0.204566	0.978504
type 1 diabetes	Simple mode	31	-1.03211	1.06765	0.341413	-3.1247	1.06047	0.356253	0.0439501	2.88773
type 1 diabetes	Weighted mode	31	-0.599205	0.836696	0.479433	-2.23913	1.04072	0.549248	0.106551	2.83125
type 1 diabetes	MR Egger	27	0.876341	0.617285	0.168054	-0.333538	2.08622	2.40209	0.716385	8.0544	GCST90274820	Leukemia inhibitory factor receptor levels	0.573382	0.671645	0.597
type 1 diabetes	Weighted median	27	0.939972	0.495179	0.0576636	-0.030579	1.91052	2.55991	0.969884	6.75662
type 1 diabetes	Inverse variance weighted	27	0.652469	0.329597	0.0477488	0.00645927	1.29848	1.92028	1.00648	3.66372
type 1 diabetes	Simple mode	27	0.933852	0.879808	0.298256	-0.790571	2.65827	2.54429	0.453586	14.2716
type 1 diabetes	Weighted mode	27	0.845192	0.522491	0.117814	-0.17889	1.86927	2.32843	0.836198	6.48359
type 1 diabetes	MR Egger	30	-0.540857	0.512307	0.300117	-1.54498	0.463265	0.582249	0.213316	1.58925	GCST90274821	Monocyte chemoattractant protein-1 levels	0.766971	0.749719	0.769
type 1 diabetes	Weighted median	30	-0.643743	0.446746	0.149596	-1.51937	0.231879	0.525322	0.218851	1.26097
type 1 diabetes	Inverse variance weighted	30	-0.675043	0.298293	0.0236348	-1.2597	-0.0903874	0.509135	0.28374	0.913577
type 1 diabetes	Simple mode	30	-0.163345	0.736341	0.825998	-1.60657	1.27988	0.849298	0.200574	3.59622
type 1 diabetes	Weighted mode	30	-0.586164	0.457616	0.210375	-1.48309	0.310762	0.556458	0.226935	1.36446
type 1 diabetes	MR Egger	37	0.505922	0.237329	0.0401253	0.0407567	0.971087	1.65851	1.0416	2.64081	GCST90274840	TNF-beta levels	0.968449	0.620612	0.969
type 1 diabetes	Weighted median	37	0.531565	0.218237	0.014862	0.10382	0.959309	1.70159	1.1094	2.60989
type 1 diabetes	Inverse variance weighted	37	0.432952	0.187021	0.0206132	0.0663913	0.799513	1.5418	1.06864	2.22446
type 1 diabetes	Simple mode	37	0.905272	0.657508	0.17707	-0.383444	2.19399	2.4726	0.68151	8.97092
type 1 diabetes	Weighted mode	37	0.566612	0.216204	0.0127708	0.142852	0.990372	1.76229	1.15356	2.69224

## Sheet: Table S7
Table S7. Associations between IDPs and immune cells.
Outcome	method	nsnp	b	se	pval	lo_ci	up_ci	or	or_lci95	or_uci95	Folder	Q_pval	Pleiotropy_pval	Presso_value
atopic dermatitis	MR Egger	29	0.294157	0.169477	0.0940214	-0.0380167	0.626331	1.342	0.962697	1.87074	GCST90003765_ebi-a-GCST90001420	0.635809	0.41622	0.667
atopic dermatitis	Weighted median	29	0.245136	0.136922	0.0734013	-0.023232	0.513504	1.2778	0.977036	1.67114
atopic dermatitis	Inverse variance weighted	29	0.174258	0.0873824	0.0461303	0.00298838	0.345527	1.19036	1.00299	1.41273
atopic dermatitis	Simple mode	29	0.309677	0.196108	0.125543	-0.0746954	0.694049	1.36298	0.928026	2.0018
atopic dermatitis	Weighted mode	29	0.28078	0.141743	0.0575012	0.00296351	0.558596	1.32416	1.00297	1.74822
atopic dermatitis	MR Egger	19	-0.084044	0.218186	0.70487	-0.511689	0.343601	0.919391	0.599482	1.41002	GCST90005135_ebi-a-GCST90001721	0.648889	0.454345	0.657
atopic dermatitis	Weighted median	19	-0.187136	0.153995	0.224285	-0.488966	0.114693	0.829331	0.61326	1.12153
atopic dermatitis	Inverse variance weighted	19	-0.227778	0.111218	0.0405574	-0.445766	-0.00979014	0.796301	0.640333	0.990258
atopic dermatitis	Simple mode	19	-0.207974	0.243167	0.40364	-0.684581	0.268633	0.812228	0.504301	1.30817
atopic dermatitis	Weighted mode	19	-0.245688	0.212425	0.262562	-0.662042	0.170666	0.782166	0.515797	1.18609
atopic dermatitis	MR Egger	19	-0.318232	0.29119	0.289697	-0.888965	0.2525	0.727434	0.411081	1.28724	GCST90005690_ebi-a-GCST90001849	0.515431	0.931727	0.534
atopic dermatitis	Weighted median	19	-0.436738	0.192491	0.0232763	-0.814021	-0.0594547	0.646141	0.443073	0.942278
atopic dermatitis	Inverse variance weighted	19	-0.295876	0.136275	0.0299181	-0.562975	-0.0287776	0.743879	0.569512	0.971633
atopic dermatitis	Simple mode	19	-0.499948	0.321407	0.137234	-1.12991	0.130009	0.606562	0.323064	1.13884
atopic dermatitis	Weighted mode	19	-0.409363	0.275608	0.154766	-0.949555	0.130829	0.664073	0.386913	1.13977
atopic dermatitis	MR Egger	19	-0.619615	0.297556	0.0527288	-1.20283	-0.0364044	0.538152	0.300344	0.96425	GCST90005690_ebi-a-GCST90001855	0.837435	0.330668	0.862
atopic dermatitis	Weighted median	19	-0.418556	0.186044	0.0244634	-0.783202	-0.0539104	0.657996	0.456941	0.947517
atopic dermatitis	Inverse variance weighted	19	-0.356481	0.139628	0.0106773	-0.630151	-0.082811	0.700136	0.532511	0.920525
atopic dermatitis	Simple mode	19	-0.350076	0.298159	0.255645	-0.934467	0.234315	0.704634	0.392795	1.26404
atopic dermatitis	Weighted mode	19	-0.413037	0.237639	0.0992732	-0.878809	0.052736	0.661638	0.415277	1.05415
atopic dermatitis	MR Egger	19	-0.4839	0.296748	0.121345	-1.06553	0.0977269	0.616375	0.344546	1.10266	GCST90005690_ebi-a-GCST90001857	0.863223	0.444086	0.896
atopic dermatitis	Weighted median	19	-0.320099	0.202333	0.113641	-0.716672	0.0764744	0.726077	0.488375	1.07947
atopic dermatitis	Inverse variance weighted	19	-0.278591	0.139293	0.045496	-0.551604	-0.00557722	0.75685	0.576025	0.994438
atopic dermatitis	Simple mode	19	-0.241953	0.291317	0.417108	-0.812934	0.329027	0.785093	0.443555	1.38962
atopic dermatitis	Weighted mode	19	-0.339515	0.262114	0.211585	-0.853258	0.174228	0.712115	0.426024	1.19033
atopic dermatitis	MR Egger	19	0.421473	0.294272	0.170201	-0.1553	0.998245	1.5242	0.856159	2.71352	GCST90005690_ebi-a-GCST90002077	0.719463	0.578013	0.726
atopic dermatitis	Weighted median	19	0.284109	0.193562	0.142159	-0.0952716	0.66349	1.32858	0.909126	1.94156
atopic dermatitis	Inverse variance weighted	19	0.273902	0.137467	0.046318	0.00446553	0.543338	1.31509	1.00448	1.72174
atopic dermatitis	Simple mode	19	0.285659	0.293313	0.343011	-0.289234	0.860551	1.33064	0.748837	2.36446
atopic dermatitis	Weighted mode	19	0.300051	0.265586	0.273404	-0.220497	0.820599	1.34993	0.80212	2.27186
atopic dermatitis	MR Egger	41	-0.114662	0.188601	0.546737	-0.48432	0.254996	0.891667	0.616116	1.29046	GCST90002617_ebi-a-GCST90001549	0.785858	0.784509	0.798
atopic dermatitis	Weighted median	41	-0.154201	0.11424	0.17708	-0.37811	0.0697088	0.8571	0.685155	1.0722
atopic dermatitis	Inverse variance weighted	41	-0.161996	0.0775681	0.0367582	-0.31403	-0.00996281	0.850444	0.730497	0.990087
atopic dermatitis	Simple mode	41	-0.304962	0.199168	0.133596	-0.69533	0.0854071	0.737152	0.49891	1.08916
atopic dermatitis	Weighted mode	41	-0.19622	0.160545	0.228783	-0.510889	0.118449	0.821832	0.599962	1.12575
atopic dermatitis	MR Egger	41	-0.260486	0.205285	0.211997	-0.662844	0.141872	0.770677	0.515383	1.15243	GCST90002617_ebi-a-GCST90001849	0.845764	0.667902	0.856
atopic dermatitis	Weighted median	41	-0.124819	0.125385	0.319499	-0.370573	0.120935	0.882657	0.690338	1.12855
atopic dermatitis	Inverse variance weighted	41	-0.17955	0.0842045	0.032981	-0.344591	-0.0145097	0.835646	0.70851	0.985595
atopic dermatitis	Simple mode	41	-0.188935	0.209607	0.372784	-0.599765	0.221895	0.827841	0.548941	1.24844
atopic dermatitis	Weighted mode	41	-0.178691	0.154984	0.255769	-0.482461	0.125078	0.836364	0.617263	1.13324
type 1 diabetes	MR Egger	26	0.328934	0.178608	0.0779185	-0.0211378	0.679006	1.38949	0.979084	1.97192	GCST90004014_ebi-a-GCST90001628	0.224327	0.414494	0.273
type 1 diabetes	Weighted median	26	0.297349	0.14331	0.0379987	0.0164619	0.578236	1.34628	1.0166	1.78289
type 1 diabetes	Inverse variance weighted	26	0.208614	0.103786	0.0444258	0.00519452	0.412034	1.23197	1.00521	1.50989
type 1 diabetes	Simple mode	26	0.32233	0.217368	0.150604	-0.103711	0.748371	1.38034	0.901486	2.11355
type 1 diabetes	Weighted mode	26	0.302219	0.138675	0.0389378	0.0304158	0.574022	1.35286	1.03088	1.77539

## Sheet: Table S8
Table S8. Associations between IDPs and inflammatory factors.
Outcome	method	nsnp	b	se	pval	lo_ci	up_ci	or	or_lci95	or_uci95	Folder	Q_pval	Pleiotropy_pval	Presso_value
lupus erythematosus	MR Egger	38	0.100255	0.121661	0.415333	-0.138199	0.33871	1.10545	0.870925	1.40314	GCST90002903_GCST90274832	0.800424	0.893329	0.795
lupus erythematosus	Weighted median	38	0.128672	0.0578629	0.026166	0.0152607	0.242083	1.13732	1.01538	1.2739
lupus erythematosus	Inverse variance weighted	38	0.0848172	0.0416223	0.0415717	0.00323748	0.166397	1.08852	1.00324	1.18104
lupus erythematosus	Simple mode	38	0.162717	0.134105	0.232685	-0.100129	0.425563	1.1767	0.90472	1.53045
lupus erythematosus	Weighted mode	38	0.156869	0.124024	0.213841	-0.0862178	0.399957	1.16984	0.917394	1.49176
rheumatoid arthritis	MR Egger	22	0.050112	0.153101	0.746832	-0.249965	0.350189	1.05139	0.778828	1.41934	GCST90003368_GCST90274794	0.704692	0.514636	0.733
rheumatoid arthritis	Weighted median	22	0.127115	0.0878319	0.147826	-0.0450355	0.299265	1.13555	0.955964	1.34887
rheumatoid arthritis	Inverse variance weighted	22	0.142782	0.0626741	0.022717	0.0199405	0.265623	1.15348	1.02014	1.30424
rheumatoid arthritis	Simple mode	22	0.143982	0.144206	0.32943	-0.138662	0.426626	1.15486	0.870522	1.53208
rheumatoid arthritis	Weighted mode	22	0.119207	0.147	0.426501	-0.168913	0.407328	1.1266	0.844582	1.5028
type 1 diabetes	MR Egger	22	-0.121874	0.115801	0.305149	-0.348844	0.105097	0.88526	0.705503	1.11082	GCST90006153_GCST90274798	0.983784	0.986749	0.981
type 1 diabetes	Weighted median	22	-0.0836707	0.0781128	0.284101	-0.236772	0.0694304	0.919734	0.789171	1.0719
type 1 diabetes	Inverse variance weighted	22	-0.120181	0.0572799	0.0358929	-0.23245	-0.00791259	0.88676	0.792589	0.992119
type 1 diabetes	Simple mode	22	-0.0748436	0.141134	0.601466	-0.351466	0.201779	0.927889	0.703655	1.22358
type 1 diabetes	Weighted mode	22	-0.0596661	0.13177	0.655333	-0.317936	0.198603	0.942079	0.72765	1.2197

## Sheet: Table S9
Table S19 Mediation analysis.
Exposure	Meditors	Outcome	beta_all	beta1	beta2	beta12	beta_dir	Proportion
aparc-a2009s lh area S-temporal-inf	Interferon gamma levels	Rheumatoid Arthritis	-0.256223	0.142782	0.0892461	0.0127427	-0.268965	-0.0497329
aparc-DKTatlas rh volume lateralorbitofrontal	Programmed cell death 1 ligand 1 levels	Lupus Erythematosus	-0.82168	0.0848172	0.386297	0.0327646	-0.854445	-0.0398751
rfMRI connectivity (ICA100 edge 282)	CD19 on CD20-	Atopic dermatitis	-0.238494	-0.227778	-0.0280966	0.0063998	-0.244894	-0.0268342
aseg lh intensity Inf-Lat-Vent	IgD- CD38br AC	Atopic dermatitis	-0.167246	0.174258	0.0197715	0.00344534	-0.170691	-0.0206004
IDP dMRI ProbtrackX MO ilf l	HLA DR+ CD8br %T cell	T1D	2.3946	0.208614	0.211268	0.0440735	2.35052	0.0184054
aseg lh volume Inf-Lat-Vent	CM CD8br %CD8br	Atopic dermatitis	0.123261	-0.161996	-0.0310419	0.00502867	0.118233	0.0407968
rfMRI connectivity (ICA100 edge 837)	CD3 on HLA DR+ CD4+	Atopic dermatitis	0.207744	-0.295876	-0.0340699	0.0100805	0.197664	0.0485234
rfMRI connectivity (ICA100 edge 1300)	Interleukin-12 subunit beta levels	T1D	-2.62208	-0.120181	0.429771	-0.0516504	-2.57043	0.0196983
